# Supplementary material for: The Polygenic Risk Score Knowledge Base offers a centralized online repository for calculating and contextualizing polygenic risk scores
Source: Commun Biol. 2022 Sep 2;5:899. doi: 10.1038/s42003-022-03795-x (PMC9438378; doi:10.1038/s42003-022-03795-x)
Supplement: Supplementary file 4 — Supplementary Data 1 [file 42003_2022_3795_MOESM4_ESM.xlsx]

## Sheet: Sheet1
snp	hg38	gene	riskAllele	oddsRatio	lowerCI	upperCI	pValue
rs10498633	14:92460608	LOC105370707:48157|RIN3:53173|SLC24A4:0|RIN3:53165	G	1.0989	1.06	1.14	6e-09
rs10751667	11:941941	POLR2L:99412|RNU6-1025P:6480|MUC6:70882|TSPAN4:74825|CHID1:26883|AP2A2:0|CHID1:27096	T	1.0753	1.04	1.1	6e-07
rs10792832	11:86156833	Metazoa_SRP:59763|EED:87920|RNU6-560P:3499|PICALM:86951|LINC02695:35954|FNTAP1:38299|LINC02695:34645|FNTAP1:38298|PICALM:86973	G	1.1494	1.12	1.18	9e-26
rs10838725	11:47536319	PTPMT1:29280|CELF1:0|RNU5E-10P:40152|RN7SL652P:21215|MTCH2:67990|C1QTNF4:53345|MTCH2:80996|C1QTNF4:53348|KBTBD4:35878|FAM180B:50359|RAPSN:87176|FAM180B:50332|RAPSN:87183|PTPMT1:29111|NDUFS3:29017|NDUFS3:42755	C	1.08	1.05	1.11	1e-08
rs10948363	6:47520026	RPS12P14:42509|CD2AP-DT:42454|CD2AP:0|LOC100421517:77131|Y_RNA:30856	G	1.1	1.07	1.13	5e-11
rs11218343	11:121564878	RNU6-256P:439477|LOC107984402:304453|SORL1:0|BMPR1AP2:202013|LOC105369535:84217	T	1.2987	1.22	1.39	1e-14
rs11771145	7:143413669	OR10AC1:97198|OR10AC1:95587|FAM131B:31365|EPHA1:4804|TAS2R41:64204|FAM131B-AS1:49440|TAS2R62P:23365|CLCN1:61586|EPHA1:4813|EPHA1-AS1:0|TAS2R60:29784|MIR6892:30869|OR2R1P:74793|FAM131B:50899|ZYX:22558|FAM131B-AS1:49439|LOC100507507:32644|LOC105375547:81690|TAS2R62P:23366	G	1.1111	1.08	1.14	1e-13
rs1476679	7:100406823	C7orf61:49797|NYAP1:77104|MEPCE:21967|MIR6840:50102|ZCWPW1:0|PMS2P1:70516|PILRB:39090|PVRIG2P:52887|PILRA:6727|PPP1R35-AS1:29381|TSC22D4:59696|PVRIG2P:53131|STAG3L5P-PVRIG2P-PILRB:38992|PPP1R35-AS1:28683|SPDYE3:84627|PILRA:6725|PPP1R35:28459|STAG3L5P:54923|PILRB:38992|STAG3L5P:65495|TSC22D4:56536|Y_RNA:75946	T	1.0989	1.06	1.12	6e-10
rs17125944	14:52933911	MDGA2:5258306|LOC105370500:3677|FERMT2:0|NDUFB3P3:78018	C	1.14	1.09	1.19	8e-09
rs190982	5:88927603	MEF2C:23346|MEF2C-AS1:0|LOC107986360:8501|MEF2C:23498	A	1.0753	1.05	1.11	3e-08
rs2337406	14:106772332	IGHVII-67-1:85790|MIR5195:78553|IGHVIII-76-1:59435|IGHV3-79:95308|IGHV1-69-2:34785|IGHVII-74-1:48910|IGHV1-69D:9744|IGHVII-78-1:93289|IGHV3-66:96788|IGHV3-73:30362|SLC20A1P1:87982|IGHV3-76:55529|IGHV3-73:30360|IGHV3-71:2825|IGHV3-76:55537|IGH:0|IGHVIII-67-2:85132|IGHVIII-67-4:76935|IGHV3-69-1:43717|IGHVIII-67-3:79444|IGHV1-69D:9802|IGHV3-75:51355|IGHV3-66:96867|IGHV1-69:57151|IGHVII-67-1:85770|IG…	C	1.1494	1.09	1.2	3e-07
rs2718058	7:37801932	NME8:46665|GPR141:58097|GPR141:0|GPR141BP:5056|EPDR1:0|GPR141BP:5044	A	1.0753	1.05	1.11	5e-09
rs28834970	8:27337604	TRIM35:26332|PTK2B:0|MIR6842:95766|STMN4:78739|STMN4:79184	C	1.1	1.08	1.13	7e-14
rs35349669	2:233159830	ATG16L1:50221|INPP5D:0|RN7SL32P:45369|ATG16L1:91817	T	1.08	1.05	1.11	3e-08
rs3865444	19:51224706	SIGLECL1:21642|CD33:0|IGLON5:86938|SIGLEC22P:13105|LOC100133225:29151|SIGLEC22P:12618|SIGLEC24P:56129|SIGLEC17P:51182|SIGLECL1:21626|SIGLEC7:71180|SIGLEC21P:25385|LINC01872:46560|SIGLEC9:84226|SIGLEC20P:33897|LOC100420904:57772|SIGLEC24P:56156|CD33:358|SIGLEC20P:39499|LOC107985327:15461|LOC107985326:57070|SIGLEC9:88055|MIR8074:17697|LOC101928517:42740|SIGLEC21P:23257	C	1.06	1.04	1.1	3e-06
rs4147929	19:1063444	GRIN3B:53696|ABCA7:0|ARID3A:87505|RNU6-2:41816|TMEM259:42302|POLR2E:23130|ARHGAP45:2515|ARHGAP45:2479|SBNO2:44193|LOC105372235:55175|CNN2:24379|WDR18:68887|TMEM259:42265|CNN2:24376|GPX4:40482|GPX4:40550|GRIN3B:53712|LOC102723798:98978|WDR18:65006	A	1.15	1.11	1.19	1e-15
rs6448799	4:11628425	LOC107986178:0	T	1.08	1.05	1.11	7e-08
rs6656401	1:207518704	CR2:28809|CR1:0|LOC105372880:93004|CR2:28812	A	1.18	1.14	1.22	6e-24
rs6678275	1:193656103	NA	C	1.09	1.05	1.13	3e-07
rs6733839	2:127135234	BIN1:27946|NIFKP9:34777|LOC105373604:99345|LOC105373605:0|CYP27C1:48598|BIN1:28080	T	1.22	1.18	1.25	7e-44
rs7225151	17:5233752	RABEP1:48520|SCIMP:0|ZNF594-DT:0|ZNF594:41869|USP6:58720|USP6:58718|RABEP1:48513|ZNF594:41884	A	1.1	1.06	1.15	4e-07
rs7274581	20:56443204	AURKA:50896|FAM209B:90042|FAM209B:83920|AURKA:50867|LOC105372681:54334|GCNT7:48288|RPL39P:16224|CSTF1:36842|CASS4:0|FAM209A:73983|FAM209A:81540|FAM210B:74541|RPL39P:16031|RTF2:25381|RTF2:25423	T	1.1364	1.09	1.19	3e-08
rs72807343	5:179811261	RN7SKP150:34571|SQSTM1:0|MIR1229:12915|MGAT4B:4309|CANX:79620|MAML1:33978|MRNIP:26015|LTC4S:14614|LOC100884169:26360|LOC100996419:47742|TBC1D9B:50810|TBC1D9B:50805|MGAT4B:4284|Y_RNA:35774|MRNIP:23872	T	1.35	1.2	1.52	7e-07
rs7295246	12:43573874	LOC400026:1684|EEF1A1P17:85997|ADAMTS20:21671|EEF1A1P17:85953|RPL21P101:12538	G	1.07	1.04	1.1	3e-07
rs74615166	15:64433291	ZNF609:27059|CSNK1G1:77118|GAPDHP61:95177|Y_RNA:11839|PCLAF:45604|TRIP4:0|ZNF609:27451|LOC105370861:11456|GAPDHP61:95376	C	1.29	1.17	1.42	4e-07
rs7818382	8:95041772	MIR3150A:31142|RNU6-1209P:13443|TP53INP1:92394|PLEKHF2:92013|NDUFAF6:0|RNU6-1209P:13442|MIR3150B:31139|MIR3150BHG:25036	T	1.07	1.04	1.1	8e-08
rs7920721	10:11678309	ECHDC3:64073|USP6NL-AS1:66082|LOC105376412:0|LOC105376413:0|USP6NL:66555|ECHDC3:64057|USP6NL:66659	G	1.07	1.04	1.1	3e-07
rs8035452	15:50748601	SPPL2A:0|TRPM7:61804|RN7SL354P:59408|RPL32P30:50069|RN7SL354P:59486	T	1.0753	1.04	1.1	3e-07
rs9271192	6:32610753	HLA-DRB5:80437|HLA-DRB1:20905|LOC107986589:26435|HLA-DQA1:17426|MTCO3P1:95371|HLA-DQA1:26653|HLA-DQB1-AS1:49127|HLA-DRB6:50731|HLA-DRB5:80466|HLA-DQB1:48714|RNU1-61P:60663|MTCO3P1:95391|RNU1-152P:34330|HLA-DRB6:50751	C	1.11	1.08	1.18	3e-12
rs9331896	8:27610169	CLU:0|MIR6843:432|RNU6-1086P:69667|SCARA3:23699|MIR3622A:91508|GULOP:21096|EPHX2:64605|SCARA3:23496|EPHX2:12610|MIR3622B:91504	T	1.1628	1.12	1.19	3e-25
rs9381040	6:41186912	TREM2:23796|TREM1:80473|RNA5SP207:52608|LOC107986595:523|TREML2:2837|TREML5P:60457|TREM1:81014|ADCY10P1:46077|NFYA:84509|TREML4:41427|TREM2:23726|TREML4:41375|LOC105375056:8344|TREML3P:21801|TREML5P:62465|TREML3P:21642|TREML1:32575|TREML1:28462|LOC105375055:34353|OARD1:89125	C	1.0753	1.04	1.1	6e-07
rs983392	11:60156035	MIR6503:53036|MS4A4E:45218|MS4A6A:15572|MS4A3:84919|MS4A4A:29622|MS4A4E:44235|LINC02705:3206|LINC02705:3652|YWHAZP9:75464|MS4A2:57568|MS4A3:84920|MS4A6A:15980	A	1.1111	1.09	1.15	6e-16
