# Supplementary material for: The Polygenic Risk Score Knowledge Base offers a centralized online repository for calculating and contextualizing polygenic risk scores
Source: Commun Biol. 2022 Sep 2;5:899. doi: 10.1038/s42003-022-03795-x (PMC9438378; doi:10.1038/s42003-022-03795-x)
Supplement: Supplementary file 5 — Supplementary Data 2 [file 42003_2022_3795_MOESM5_ESM.xlsx]

## Sheet: Sheet1
snp	hg38	gene	raf	riskAllele	betaValue	lowerCI	upperCI	betaUnit	pValue
rs10407439	19:44838691	APOC1:75634|TOMM40:52535|MIR8085:79970|BCAM:17270|BCL3:78647|NECTIN2:7484|APOC1P1:88112|APOE:67105|SNORA70:73591|APOC1P1:88113|CBLC:38039|APOC1:75556|APOE:67100|TOMM40:51878|NECTIN2:7606	0.296	A	-16.1381	NA	NA	z-unit	1e-58
rs10421247	19:45154228	GEMIN7-AS1:61593|PPP1R37:6942|ZNF296:77750|CLASRP:83272|EXOC3L2:58142|BLOC1S3:24556|LOC100420902:79967|NKPD1:0|MARK4:97043|TRAPPC6A:8705|GEMIN7:62710|EIF5AP3:25198|ZNF296:77641|LOC105372420:0|PPP1R37:6151|TRAPPC6A:8700|EIF5AP3:24947|MARK4:0|GEMIN7-AS1:63837	0.4994	C	-5.80147	NA	NA	z-unit	7e-09
rs10498633	14:92460608	LOC105370707:48157|RIN3:53173|SLC24A4:0|RIN3:53165	NA	T	-5.17	NA	NA	z-unit	2e-07
rs10792832	11:86156833	Metazoa_SRP:59763|EED:87920|RNU6-560P:3499|PICALM:86951|LINC02695:35954|FNTAP1:38299|LINC02695:34645|FNTAP1:38298|PICALM:86973	0.3702	A	-8.61	NA	NA	z-unit	7e-18
rs1081105	19:44909698	TOMM40:6009|RELB:91751|APOC4-APOC2:32540|BCAM:88277|NECTIN2:20475|APOC4:32539|APOE:305|APOC2:36353|APOC2:36337|APOC1P1:17106|CLPTM1:44887|APOC1P1:17105|APOC1:4549|APOC1:4627	0.02756	C	32.503	NA	NA	z-unit	1e-231
rs10933431	2:233117202	RN7SL32P:87997|NEU2:82145|INPP5D:0|ATG16L1:92849	0.235	G	-6.13	NA	NA	z-unit	9e-10
rs10948363	6:47520026	RPS12P14:42509|CD2AP-DT:42454|CD2AP:0|LOC100421517:77131|Y_RNA:30856	0.2754	G	5.72	NA	NA	z-unit	1e-08
rs11083743	19:44621921	IGSF23:0|MIR4531:31765|CEACAM20:91820|CEACAM16:77230|LOC107985306:62992|CEACAM22P:1100|CEACAM22P:65004|CEACAM16-AS1:10310|PVR:21989|PVR:21877|CEACAM20:92133|CEACAM16-AS1:9652|CEACAM19:49531|CEACAM19:40357	0.2682	C	6.09716	NA	NA	z-unit	1e-09
rs111278892	19:1039324	GRIN3B:29592|POLR2E:47250|WDR18:44767|ARHGAP45:26635|SBNO2:68313|GPX4:64602|ABCA7:783|RNU6-2:17696|CNN2:259|GRIN3B:29576|CNN2:256|ARID3A:63385|TMEM259:18182|TMEM259:18145|ARHGAP45:26599|ABCA7:673|WDR18:40886|LOC105372235:31055|GPX4:64670	0.161	G	6.5	NA	NA	z-unit	8e-11
rs111371860	19:44842530	APOE:63261|APOC4:99707|NECTIN2:3645|BCL3:82486|APOC1P1:84274|APOC4-APOC2:99708|BCAM:21109|CBLC:41878|APOE:63266|MIR8085:83809|TOMM40:48696|APOC1:71717|TOMM40:48039|NECTIN2:3767|APOC1:71795|SNORA70:77430|APOC1P1:84273	0.06009	T	-12.3273	NA	NA	z-unit	6e-35
rs111740474	19:44720227	CEACAM22P:99406|CBLC:57642|BCAM:88832|MIR4531:66495|CEACAM19:35872|MIR8085:38430|BCAM:88844|BCL3:22393|CEACAM16:9509|LOC107985306:32917|CEACAM16-AS1:0|BCL3:27478|PVR:54065|CBLC:57628|SNORA70:44723|IGSF23:83446|CEACAM19:35868	0.01165	A	9.40237	NA	NA	z-unit	5e-21
rs11218343	11:121564878	RNU6-256P:439477|LOC107984402:304453|SORL1:0|BMPR1AP2:202013|LOC105369535:84217	0.03743	C	-6.79	NA	NA	z-unit	1e-11
rs112481437	19:45045877	APOC2:96312|GEMIN7-AS1:30633|EIF5AP3:82692|GEMIN7:29750|GEMIN7:33318|PPP1R37:45519|RELB:7683|RNU6-611P:1583|ZNF296:25623|RNU6-611P:1581|MARK4:33411|PPP1R37:47296|APOC4-APOC2:96312|EIF5AP3:82581|CLPTM1:52536|CLASRP:0|RELB:7679|GEMIN7-AS1:39452	0.02337	A	8.57822	NA	NA	z-unit	1e-17
rs11257238	10:11675398	LOC105376413:0|USP6NL:63748|LOC105376412:0|USP6NL:63644|ECHDC3:66968|USP6NL-AS1:63171|ECHDC3:66984	0.375	C	5.69	NA	NA	z-unit	1e-08
rs113260531	17:5235685	USP6:60653|SCIMP:825|USP6:60651|ZNF594-DT:0|RABEP1:46587|RABEP1:46580|ZNF594:43802|ZNF594:43817	0.12	A	6.12	NA	NA	z-unit	9e-10
rs114036675	19:44759439	CEACAM19:75080|NECTIN2:86858|BCL3:0|BCAM:49620|CBLC:18430|CBLC:18416|CEACAM16-AS1:34231|NECTIN2:86736|PVR:93277|CEACAM16:48721|BCAM:49632|MIR8085:718|SNORA70:5511|CEACAM19:75084|CEACAM16-AS1:34222|LOC107985306:72129	0.002756	A	6.2855	NA	NA	z-unit	3e-10
rs114360492	7:146252937	Y_RNA:58783|CNTNAP2:0|CRPPA:129831399|CRPPA:129750433	0.000259	T	5.99	NA	NA	z-unit	2e-09
rs1160984	19:44900667	BCAM:79246|APOC4-APOC2:41571|APOC4:41570|APOE:5129|APOC1:13580|APOC1P1:26136|APOC1:13658|CLPTM1:53918|APOC2:45384|APOC1P1:26137|APOC2:45368|TOMM40:0|APOE:5124|NECTIN2:11444	0.05762	T	-9.29231	NA	NA	z-unit	2e-20
rs11665676	19:44875462	APOC2:70573|APOC1P1:51342|BCAM:54041|APOC4:66775|CBLC:74810|APOC1:38785|NECTIN2:0|TOMM40:15107|APOE:30334|CLPTM1:79123|APOC1:38863|APOC1P1:51341|APOC4-APOC2:66776|APOC2:70589|TOMM40:15764|APOE:30329	0.05183	T	-9.08945	NA	NA	z-unit	1e-19
rs11672748	19:44986934	CLASRP:52111|RNU6-611P:60526|CLPTM1:0|APOC1:67588|APOC2:37369|APOC1:67585|APOC4:41438|TOMM40:83245|GEMIN7:88693|NECTIN2:97711|ZNF296:84566|APOC1P1:55548|APOE:77541|RNU6-611P:60524|MARK4:92354|RELB:14515|APOC4-APOC2:37369|GEMIN7:92261|GEMIN7-AS1:98395|GEMIN7-AS1:89576	0.3171	G	10.0281	NA	NA	z-unit	1e-23
rs116949436	19:44960129	CLASRP:78916|APOC4:14633|APOC1P1:28743|NECTIN2:70906|APOC4-APOC2:10564|CLPTM1:0|RNU6-611P:87329|APOC2:10564|APOE:50736|APOC1:40783|RELB:41320|APOC1:40780|TOMM40:56440|RNU6-611P:87331	0.01073	A	14.849	NA	NA	z-unit	7e-50
rs117618017	15:63277703	RAB8B:9927|CA12:43675|LOC101928972:88460|APH1B:0	0.132	T	5.52	NA	NA	z-unit	3e-08
rs11771145	7:143413669	OR10AC1:97198|OR10AC1:95587|FAM131B:31365|EPHA1:4804|TAS2R41:64204|FAM131B-AS1:49440|TAS2R62P:23365|CLCN1:61586|EPHA1:4813|EPHA1-AS1:0|TAS2R60:29784|MIR6892:30869|OR2R1P:74793|FAM131B:50899|ZYX:22558|FAM131B-AS1:49439|LOC100507507:32644|LOC105375547:81690|TAS2R62P:23366	0.3085	A	-4.88	NA	NA	z-unit	1e-06
rs11881756	19:44717621	BCL3:24999|PVR:51459|CBLC:60248|MIR8085:41036|BCAM:91438|CEACAM19:33262|LOC107985306:30311|CEACAM22P:96800|IGSF23:80840|CEACAM16:6903|SNORA70:47329|CEACAM19:33266|CEACAM16-AS1:0|CBLC:60234|BCL3:30084|MIR4531:63889|BCAM:91450	0.1138	C	-8.38187	NA	NA	z-unit	5e-17
rs123187	19:45327689	POLR1G:78955|PPP1R13L:51945|KLC3:13061|MARK4:22405|RPS16P9:4947|KLC3:5745|RPS16P9:5009|CKM:4814|EXOC3L2:82282|ERCC2:22148|ERCC1:79645|LOC100420902:92880|PPP1R13L:51949	0.3694	A	-5.50464	NA	NA	z-unit	4e-08
rs12461144	19:45220448	TRAPPC6A:41182|BLOC1S3:17733|NKPD1:57617|PPP1R37:73162|MARK4:30823|MARK4:0|BLOC1S3:3515|EXOC3L2:0|CKM:85965|NKPD1:59633|TRAPPC6A:42211|EIF5AP3:91418|EIF5AP3:91167|LOC100420902:13747|PPP1R37:72371|LOC105372420:63084	0.1266	T	6.95302	NA	NA	z-unit	4e-12
rs12590654	14:92472511	LOC105370707:36254|RIN3:41270|RIN3:41262|LOC105370627:152861|RNU6-366P:206704|SLC24A4:0	0.344	A	-6.39	NA	NA	z-unit	2e-10
rs138607350	19:44860563	SNORA70:95463|APOC1P1:66240|APOE:45228|APOC4-APOC2:81675|TOMM40:30663|NECTIN2:0|APOC1:53684|APOC2:85488|CBLC:59911|APOC4:81674|CLPTM1:94022|APOE:45233|APOC2:85472|TOMM40:30006|BCAM:39142|APOC1:53762|APOC1P1:66241	0.00629	G	17.06	NA	NA	z-unit	3e-65
rs141864196	19:44902242	APOE:3549|APOC2:43809|APOC1P1:24561|APOC4-APOC2:39996|TOMM40:0|APOC4:39995|APOC1:12005|APOC1:12083|APOC2:43793|RELB:99207|NECTIN2:13019|APOC1P1:24562|CLPTM1:52343|BCAM:80821|APOE:3554	0.02628	A	-6.31307	NA	NA	z-unit	3e-10
rs142092405	19:44820087	MIR8085:61366|APOC1:94238|CBLC:19435|BCAM:0|APOE:85704|NECTIN2:26210|APOC1:94160|NECTIN2:26088|TOMM40:71139|SNORA70:54987|CEACAM16-AS1:94870|BCL3:60043|APOE:85709|CEACAM16-AS1:94879|TOMM40:70482	0.00433	G	6.87544	NA	NA	z-unit	6e-12
rs142412517	19:44900801	APOC4:41436|APOC1:13446|BCAM:79380|APOC4-APOC2:41437|NECTIN2:11578|APOC1P1:26003|APOE:4990|APOE:4995|APOC2:45234|CLPTM1:53784|TOMM40:0|APOC1:13524|APOC1P1:26002|APOC2:45250	0.001157	T	7.03393	NA	NA	z-unit	2e-12
rs143332484	6:41161469	TREML1:3019|RNA5SP207:78051|NFYA:59066|TREML2:28280|LOC105375055:59796|LOC107986595:19012|TREML4:66818|TREML5P:85900|TREML4:66870|TREML3P:47085|TREML3P:47244|APOBEC2:96578|TREML5P:87908|OARD1:63682|TREM2:0|ADCY10P1:20634|TREML1:7132|LOC105375056:0	0.009954	T	5.54069	NA	NA	z-unit	3e-08
rs147188206	19:45049329	CLASRP:0|RNU6-611P:1768|MARK4:29959|GEMIN7:29866|GEMIN7-AS1:36000|EIF5AP3:79129|ZNF296:22171|CLPTM1:55988|APOC2:99764|EIF5AP3:79240|RELB:11131|RELB:11135|RNU6-611P:1769|GEMIN7-AS1:27181|PPP1R37:43844|PPP1R37:42067|APOC4-APOC2:99764|GEMIN7:26298	0.008636	C	7.59767	NA	NA	z-unit	3e-14
rs1476679	7:100406823	C7orf61:49797|NYAP1:77104|MEPCE:21967|MIR6840:50102|ZCWPW1:0|PMS2P1:70516|PILRB:39090|PVRIG2P:52887|PILRA:6727|PPP1R35-AS1:29381|TSC22D4:59696|PVRIG2P:53131|STAG3L5P-PVRIG2P-PILRB:38992|PPP1R35-AS1:28683|SPDYE3:84627|PILRA:6725|PPP1R35:28459|STAG3L5P:54923|PILRB:38992|STAG3L5P:65495|TSC22D4:56536|Y_RNA:75946	0.3085	C	-7.51	NA	NA	z-unit	6e-14
rs150820726	19:44723891	CBLC:53978|CBLC:53964|BCL3:18729|BCAM:85180|BCL3:23814|CEACAM19:39532|BCAM:85168|CEACAM16-AS1:0|MIR4531:70159|PVR:57729|SNORA70:41059|MIR8085:34766|CEACAM19:39536|LOC107985306:36581|CEACAM16:13173|IGSF23:87110	0.008836	T	6.80423	NA	NA	z-unit	1e-11
rs157580	19:44892009	CLPTM1:62576|APOC2:54026|APOC1:22238|BCAM:70588|APOC1P1:34794|APOC4-APOC2:50229|APOC2:54042|CBLC:91357|APOC4:50228|TOMM40:0|APOE:13782|NECTIN2:2786|APOC1:22316|APOE:13787|APOC1P1:34795	0.3949	G	-31.6502	NA	NA	z-unit	8e-220
rs183321458	19:45077818	RNU6-611P:30258|EIF5AP3:50751|RELB:39624|MARK4:1470|ZNF296:1231|ZNF296:1340|GEMIN7-AS1:0|EIF5AP3:50640|CLPTM1:84477|TRAPPC6A:85115|NKPD1:71932|CLASRP:6862|GEMIN7:0|LOC105372420:75685|PPP1R37:15355|RNU6-611P:30257|RELB:39620|TRAPPC6A:85110|GEMIN7:1377|GEMIN7-AS1:7511|PPP1R37:13578	0.003582	A	6.74732	NA	NA	z-unit	2e-11
rs183427010	19:44863241	APOC1P1:63562|BCAM:41820|APOC4:78996|APOC1P1:63563|CLPTM1:91344|APOE:42555|CBLC:62589|APOC1:51006|APOC2:82794|NECTIN2:0|APOC4-APOC2:78997|APOC2:82810|TOMM40:27328|APOC1:51084|SNORA70:98141|APOE:42550|TOMM40:27985	0.004629	A	9.45988	NA	NA	z-unit	3e-21
rs184384746	3:57192122	HESX1:5716|APPL1:35607|LOC105377102:77444|RPL19P2:57319|ASB14:76220|LOC105377101:38067|IL17RD:21816|IL17RD:21805|APPL1:35604	0.002	T	5.69	NA	NA	z-unit	1e-08
rs1859788	7:100374211	STAG3L5P-PVRIG2P-PILRB:6380|MEPCE:54579|ZCWPW1:26615|TSC22D4:92308|PILRA:0|PPP1R35-AS1:61295|PMS2P1:37904|Y_RNA:43334|PVRIG2P:20275|STAG3L5P:32883|C7orf61:82409|PPP1R35-AS1:61993|PILRB:6380|SPDYE3:52015|PPP1R35:61071|TSC22D4:89148|PVRIG2P:20519|MIR6840:17490|PILRB:6478|STAG3L5P:22311	0.31	A	-7.93	NA	NA	z-unit	2e-15
rs186110295	19:44730236	PVR:64074|CEACAM16-AS1:5028|CEACAM16:19518|BCL3:17469|IGSF23:93455|MIR8085:28421|CBLC:47633|CEACAM19:45877|CEACAM19:45881|BCAM:78823|BCL3:12384|CBLC:47619|CEACAM16-AS1:5019|MIR4531:76504|LOC107985306:42926|BCAM:78835|SNORA70:34714	0.01273	T	6.58843	NA	NA	z-unit	4e-11
rs187370608	6:40974457	TSPO2:66887|APOBEC2:78745|NFYA:98517|UNC5CL:52438|OARD1:90315|LOC101929555:0|TSPO2:68010|LRFN2:387093|OARD1:59170|LOC105375053:149114	0.002	A	8.26	NA	NA	z-unit	1e-16
rs203709	19:44658298	CEACAM22P:37477|BCL3:84322|CEACAM16-AS1:0|CEACAM19:3980|CEACAM19:13154|MIR4531:4566|IGSF23:21517|PVR:0|CEACAM16:40853|BCL3:89407|LOC107985306:26615	0.2645	A	-8.40847	NA	NA	z-unit	4e-17
rs204480	19:44973854	NECTIN2:84631|RNU6-611P:73606|ZNF296:97646|RNU6-611P:73604|CLPTM1:0|APOE:64461|CLASRP:65191|APOC1P1:42468|TOMM40:70165|APOC4-APOC2:24289|APOC1:54505|APOC2:24289|RELB:27595|APOC1:54508|APOC4:28358	0.2501	T	-5.81275	NA	NA	z-unit	6e-09
rs204907	19:44958739	RNU6-611P:88719|APOC4:13243|RNU6-611P:88721|APOC2:9174|CLPTM1:0|RELB:42710|NECTIN2:69516|TOMM40:55050|APOC1P1:27353|APOC4-APOC2:9174|CLASRP:80306|APOE:49346|APOC1:39390|APOC1:39393	0.049	G	-6.48215	NA	NA	z-unit	9e-11
rs2081545	11:60190907	MS4A4E:9363|MS4A4A:89759|LINC02705:30085|LINC02705:26507|MS4A2:92440|MS4A6A:6241|MIR6503:18164|MS4A4E:10346|MS4A4A:0	0.381	A	-7.97	NA	NA	z-unit	2e-15
rs2093760	1:207613483	CR1L:31630|CDCA4P3:44967|RNA5SP534:95315|CR1:0|CD46P1:31751|CD46P1:31596|LOC100422434:96899|CR1L:31650|RNA5SP534:95415|CDCA4P3:44971	0.205	A	8.82	NA	NA	z-unit	1e-18
rs2632516	17:58331728	MPO:50793|TSPOAP1:2933|MIR142:410|LPO:63210|MIR4736:4248|TSPOAP1-AS1:0|RNF43:21948|HSF5:88439|RNF43:20772|SUPT4H1:13447|SUPT4H1:13450|LOC105371841:98175	0.455	C	-4.9	NA	NA	z-unit	1e-06
rs28394864	17:49373413	LINC02075:84448|EIF4EP2:49874|MIR6129:84959|ZNF652:10940|EIF4EP2:50856|FLJ40194:55402|PHB:30639|LOC102724596:0|RPL21P124:26983|Y_RNA:43331	0.473	A	5.62	NA	NA	z-unit	2e-08
rs28399637	19:44820881	APOE:84910|CEACAM16-AS1:95673|BCL3:60837|APOC1:93444|NECTIN2:25294|CEACAM16-AS1:95664|MIR8085:62160|BCAM:0|NECTIN2:25416|CBLC:20229|TOMM40:69688|TOMM40:70345|APOC1:93366|APOE:84915|SNORA70:55781	0.3156	A	25.5082	NA	NA	z-unit	2e-143
rs28469095	19:45152075	BLOC1S3:26709|GEMIN7-AS1:59440|GEMIN7-AS1:61684|EXOC3L2:60295|ZNF296:75488|CLASRP:81119|EIF5AP3:22794|MARK4:0|PPP1R37:3998|NKPD1:0|GEMIN7:60557|LOC105372420:1428|LOC100420902:82120|PPP1R37:4789|ZNF296:75597|TRAPPC6A:10853|TRAPPC6A:10858|EIF5AP3:23045|MARK4:99196	0.09149	C	12.9635	NA	NA	z-unit	2e-38
rs28834970	8:27337604	TRIM35:26332|PTK2B:0|MIR6842:95766|STMN4:78739|STMN4:79184	0.3644	C	6.8	NA	NA	z-unit	1e-11
rs2965164	19:44698782	MIR8085:59875|SNORA70:66168|IGSF23:62001|MIR4531:45050|CBLC:79073|PVR:32620|CEACAM16:369|CEACAM16-AS1:0|CEACAM19:14423|CEACAM19:14427|CBLC:79087|CEACAM22P:77961|BCL3:48923|BCL3:43838|LOC107985306:11472	0.3456	T	-7.43883	NA	NA	z-unit	1e-13
rs2965169	19:44747899	MIR4531:94167|CEACAM19:63540|NECTIN2:98276|BCAM:61172|CBLC:29970|CEACAM16-AS1:22682|CEACAM16-AS1:22691|CEACAM16:37181|PVR:81737|CBLC:29956|BCL3:0|NECTIN2:98398|MIR8085:10758|CEACAM19:63544|SNORA70:17051|BCAM:61160|LOC107985306:60589	0.3883	C	-15.944	NA	NA	z-unit	3e-57
rs2967668	19:44799694	BCL3:39650|SNORA70:34594|NECTIN2:46481|CBLC:0|TOMM40:90875|MIR8085:40973|CEACAM16:88976|CEACAM16-AS1:74486|NECTIN2:46603|TOMM40:91532|CEACAM16-AS1:74477|BCAM:9365|BCAM:9377	0.1098	G	-10.3022	NA	NA	z-unit	7e-25
rs34181358	8:27465457	EPHX2:25324|MIR6842:32023|GULOP:94817|EPHX2:25686|CHRNA2:0|PTK2B:6066	0.1063	A	-5.92581	NA	NA	z-unit	3e-09
rs346757	19:45222190	PPP1R37:74113|BLOC1S3:19475|EIF5AP3:92909|EXOC3L2:0|LOC105372420:64826|MARK4:29081|NKPD1:59359|CKM:84223|LOC100420902:12005|PPP1R37:74904|TRAPPC6A:43953|NKPD1:61375|MARK4:0|BLOC1S3:5257|EIF5AP3:93160|TRAPPC6A:42924	0.08386	C	9.756	NA	NA	z-unit	2e-22
rs34874378	19:45013623	PPP1R37:77773|PPP1R37:79550|CLPTM1:20282|APOC4:68127|CLASRP:25422|ZNF296:57877|APOC1P1:82237|GEMIN7-AS1:71706|APOC4-APOC2:64058|APOC2:64058|RELB:0|GEMIN7:62004|RNU6-611P:33837|APOC1:94277|RNU6-611P:33835|GEMIN7:65572|MARK4:65665|APOC1:94274|GEMIN7-AS1:62887	0.04366	A	9.59307	NA	NA	z-unit	9e-22
rs35194383	19:45012792	PPP1R37:78604|APOC4-APOC2:63227|PPP1R37:80381|MARK4:66496|APOC1P1:81406|RNU6-611P:34668|GEMIN7-AS1:63718|ZNF296:58708|APOC4:67296|RELB:0|APOC1:93446|APOC1:93443|CLASRP:26253|GEMIN7:66403|RNU6-611P:34666|APOC2:63227|CLPTM1:19451|GEMIN7:62835|GEMIN7-AS1:72537	0.4234	T	7.16473	NA	NA	z-unit	8e-13
rs35349669	2:233159830	ATG16L1:50221|INPP5D:0|RN7SL32P:45369|ATG16L1:91817	0.4983	T	5.85	NA	NA	z-unit	5e-09
rs3752241	19:1053525	RNU6-2:31897|ARID3A:77586|LOC105372235:45256|POLR2E:33049|SBNO2:54112|WDR18:58968|WDR18:55087|ABCA7:0|GPX4:50469|TMEM259:32383|ARHGAP45:12434|TMEM259:32346|CNN2:14457|GRIN3B:43777|GPX4:50401|CNN2:14460|GRIN3B:43793|ARHGAP45:12398	0.1656	G	-6.27317	NA	NA	z-unit	4e-10
rs3865444	19:51224706	SIGLECL1:21642|CD33:0|IGLON5:86938|SIGLEC22P:13105|LOC100133225:29151|SIGLEC22P:12618|SIGLEC24P:56129|SIGLEC17P:51182|SIGLECL1:21626|SIGLEC7:71180|SIGLEC21P:25385|LINC01872:46560|SIGLEC9:84226|SIGLEC20P:33897|LOC100420904:57772|SIGLEC24P:56156|CD33:358|SIGLEC20P:39499|LOC107985327:15461|LOC107985326:57070|SIGLEC9:88055|MIR8074:17697|LOC101928517:42740|SIGLEC21P:23257	0.32	A	-5.81	NA	NA	z-unit	6e-09
rs41289512	19:44848259	APOC4:93978|APOC1P1:78545|NECTIN2:0|APOE:57532|TOMM40:42967|MIR8085:89538|BCL3:88215|APOC2:97776|APOC1P1:78544|APOC1:65988|BCAM:26838|SNORA70:83159|APOC4-APOC2:93979|CBLC:47607|APOC1:66066|APOC2:97792|TOMM40:42310|APOE:57537	0.039	G	35.5	NA	NA	z-unit	6e-276
rs41290100	19:44867684	APOC4-APOC2:74554|APOE:38112|BCAM:46263|TOMM40:23542|CLPTM1:86901|APOC1P1:59120|APOC2:78351|NECTIN2:0|APOE:38107|APOC1:46563|APOC2:78367|CBLC:67032|APOC4:74553|APOC1:46641|APOC1P1:59119|TOMM40:22885	0.02432	T	-7.92168	NA	NA	z-unit	2e-15
rs41290108	19:44874585	APOC1P1:52218|APOC4-APOC2:67653|CBLC:73933|BCAM:53164|CLPTM1:80000|APOC1P1:52219|APOE:31206|APOC4:67652|APOE:31211|TOMM40:16641|APOC1:39740|NECTIN2:0|APOC2:71466|APOC2:71450|TOMM40:15984|APOC1:39662	0.03803	C	-7.31756	NA	NA	z-unit	3e-13
rs4147929	19:1063444	GRIN3B:53696|ABCA7:0|ARID3A:87505|RNU6-2:41816|TMEM259:42302|POLR2E:23130|ARHGAP45:2515|ARHGAP45:2479|SBNO2:44193|LOC105372235:55175|CNN2:24379|WDR18:68887|TMEM259:42265|CNN2:24376|GPX4:40482|GPX4:40550|GRIN3B:53712|LOC102723798:98978|WDR18:65006	NA	A	5.01	NA	NA	z-unit	6e-07
rs419010	19:44865063	APOC1P1:61741|NECTIN2:0|APOC4:77174|BCAM:43642|APOC4-APOC2:77175|CBLC:64411|CLPTM1:89522|APOC1:49262|TOMM40:25506|APOE:40733|APOC1:49184|APOC2:80988|APOC2:80972|TOMM40:26163|APOC1P1:61740|APOE:40728|SNORA70:99963	0.4477	C	-5.77366	NA	NA	z-unit	8e-09
rs4236673	8:27607412	EPHX2:61848|CLU:0|RNU6-1086P:72424|SCARA3:26253|MIR3622A:94265|SCARA3:26456|MIR6843:3189|MIR3622B:94261|GULOP:18339|EPHX2:9853	0.391	A	-8.98	NA	NA	z-unit	3e-19
rs442495	15:58730416	HSP90AB4P:37291|LOC100289091:25213|SNORD3P1:30050|RN7SKP95:26262|HSP90AB4P:36809|LOC100289060:42839|HMGB1P51:57483|ADAM10:0|MINDY2:40776|MINDY2:40842|HMGB1P51:57318|LOC101928725:37656	0.32	C	-6.07	NA	NA	z-unit	1e-09
rs4575098	1:161185602	KLHDC9:85256|UFC1:26746|NIT1:60157|MIR5187:41584|DEDD:52819|NDUFS2:11815|TOMM40L:40341|APOA2:36690|PPOX:7589|B4GALT3:595|USP21:19879|LOC105371472:93863|NECTIN4:96044|NECTIN4-AS1:98027|PFDN2:67559|PFDN2:67547|NECTIN4-AS1:98031|NR1I3:44064|ADAMTS4:0|B4GALT3:7634|NECTIN4:96036|PPOX:7325|PCP4L1:73132|NDUFS2:11502|DEDD:52914|PCP4L1:73143|LOC112543491:47660|NIT1:60156|FCER1G:29632|FCER1G:29693|USP21:19…	0.24	A	6.36	NA	NA	z-unit	2e-10
rs4663105	2:127133851	LOC105373605:0|BIN1:26563|NIFKP9:36160|CYP27C1:49981|BIN1:26697|LOC105373604:97962	0.415	C	13.94	NA	NA	z-unit	3e-44
rs4727449	7:100188127	MBLAC1:59632|TRAPPC14:29404|RPL7P60:47429|COPS6:95940|GPC2:10746|CASTOR3:12526|MCM7:86187|MIR4658:31458|RPL7P60:47445|AP4M1:77782|CNPY4:62619|MIR106B:94053|GAL3ST4:19510|LOC102724025:0|STAG3:0|LOC105375427:45554|PVRIG:30114|LAMTOR4:32183|MIR93:94280|TAF6:60919|MIR25:94484|TAF6:68286|PVRIG:30498|AP4M1:79088|LAMTOR4:33915|MCM7:86730|LOC105375426:76740|LOC107986828:34568	0.1607	T	5.51442	NA	NA	z-unit	3e-08
rs539159088	19:44634022	CEACAM19:28256|LOC107985306:50891|IGSF23:0|PVR:9776|CEACAM22P:13201|CEACAM16:65129|CEACAM16-AS1:0|CEACAM22P:77105|MIR4531:19664|CEACAM19:37430|PVR:9888	0.01086	C	6.70517	NA	NA	z-unit	2e-11
rs547509922	19:44828004	BCAM:6583|SNORA70:62904|TOMM40:62565|APOE:77792|MIR8085:69283|APOC1:86321|CBLC:27352|APOC1:86243|APOC1P1:98800|NECTIN2:18293|APOE:77787|BCL3:67960|TOMM40:63222|NECTIN2:18171|APOC1P1:98799	0.003614	T	7.31431	NA	NA	z-unit	3e-13
rs55840414	19:44840322	APOC1P1:86481|BCL3:80278|BCAM:18901|CBLC:39670|NECTIN2:5853|MIR8085:81601|APOE:65469|TOMM40:50247|APOE:65474|TOMM40:50904|APOC1P1:86482|APOC1:74003|APOC1:73925|SNORA70:75222|NECTIN2:5975	0.1183	A	-8.65596	NA	NA	z-unit	5e-18
rs55923289	19:44737327	MIR4531:83595|PVR:71165|CEACAM16-AS1:12119|SNORA70:27623|CEACAM19:52972|CEACAM16-AS1:12110|CBLC:40528|BCAM:71732|CEACAM16:26609|BCAM:71744|BCL3:10378|MIR8085:21330|CBLC:40542|LOC107985306:50017|BCL3:5293|CEACAM19:52968	0.13	C	13.9586	NA	NA	z-unit	3e-44
rs561654715	19:44890947	APOC2:55088|TOMM40:279|APOC2:55104|APOC1P1:35857|APOC4:51290|BCAM:69526|APOC4-APOC2:51291|NECTIN2:1724|CBLC:90295|APOE:14844|CLPTM1:63638|APOC1P1:35856|APOC1:23378|TOMM40:0|APOC1:23300|APOE:14849	0.002832	A	8.84254	NA	NA	z-unit	9e-19
rs576651896	19:44960141	APOC4:14645|CLPTM1:0|APOC1:40792|APOC1:40795|APOC4-APOC2:10576|CLASRP:78904|APOC2:10576|NECTIN2:70918|RNU6-611P:87319|APOC1P1:28755|RNU6-611P:87317|APOE:50748|TOMM40:56452|RELB:41308	0.004649	G	6.69751	NA	NA	z-unit	2e-11
rs595290	19:45205150	EXOC3L2:7220|LOC100420902:29045|TRAPPC6A:25884|EIF5AP3:75869|MARK4:0|TRAPPC6A:26913|NKPD1:42319|LOC105372420:47786|BLOC1S3:0|PPP1R37:57864|MARK4:46121|PPP1R37:57073|EIF5AP3:76120|BLOC1S3:2435|NKPD1:44335	0.1582	C	9.84761	NA	NA	z-unit	7e-23
rs59735493	16:31121779	ZNF668:47539|PRSS8:9654|VKORC1:25799|PYCARD-AS1:80106|KAT8:0|NDUFA3P6:52794|PYCARD:79707|PRSS36:17147|BCKDK:8988|STX4:78804|ZNF646:37583|FUS:58331|TRIM72:92340|PRSS53:32151|TRIM72:92312|PYDC1:94183|LOC101928762:71921|FUS:58359|STX4:81611|VKORC1:26982|BCKDK:4128|PRSS53:32127	0.3	A	-5.49	NA	NA	z-unit	4e-08
rs6014724	20:56423488	RPL39P:35747|RTF2:45097|FAM209A:93699|RPL39P:35940|LOC105372681:74050|CSTF1:17126|CASS4:0|GCNT7:68004|AURKA:31180|FAM210B:54825|AURKA:31151|RTF2:45139	0.089	G	-6.18	NA	NA	z-unit	7e-10
rs60239918	19:45077114	EIF5AP3:51344|RELB:38920|ZNF296:636|EIF5AP3:51455|LOC105372420:76389|GEMIN7:2081|CLPTM1:83773|CLASRP:6158|GEMIN7-AS1:0|TRAPPC6A:85814|NKPD1:72636|RNU6-611P:29554|ZNF296:527|GEMIN7-AS1:8215|TRAPPC6A:85819|PPP1R37:14282|GEMIN7:0|RELB:38916|MARK4:2174|RNU6-611P:29553|PPP1R37:16059	0.03999	T	7.9451	NA	NA	z-unit	2e-15
rs62118504	19:45231493	BLOC1S3:14560|MARK4:19778|PPP1R37:84207|CKM:74920|TRAPPC6A:53256|NKPD1:68662|LOC100420902:2702|TRAPPC6A:52227|LOC105372420:74129|BLOC1S3:28778|MARK4:0|EXOC3L2:0|PPP1R37:83416|NKPD1:70678	0.3957	G	-7.21634	NA	NA	z-unit	5e-13
rs6448453	4:11024404	NA	0.252	A	6	NA	NA	z-unit	2e-09
rs6656401	1:207518704	CR2:28809|CR1:0|LOC105372880:93004|CR2:28812	0.1782	A	8.67	NA	NA	z-unit	4e-18
rs6733839	2:127135234	BIN1:27946|NIFKP9:34777|LOC105373604:99345|LOC105373605:0|CYP27C1:48598|BIN1:28080	0.3797	T	11.3	NA	NA	z-unit	1e-29
rs6859	19:44878777	CBLC:78125|TOMM40:11792|TOMM40:12449|APOC4:63460|APOC2:67258|CLPTM1:75808|APOC1:35470|APOC1:35548|BCAM:57356|APOE:27014|APOC2:67274|APOC4-APOC2:63461|APOC1P1:48027|APOE:27019|APOC1P1:48026|NECTIN2:0	0.4218	A	26.3206	NA	NA	z-unit	1e-152
rs6931277	6:32615580	HLA-DQB1:43887|HLA-DQA1:12599|RNU1-61P:65490|RNU1-152P:39157|MTCO3P1:90564|HLA-DQB1-AS1:44300|HLA-DRB6:55558|LOC107986589:21608|HLA-DRB5:85264|HLA-DRB6:55578|HLA-DQA1:21826|MTCO3P1:90544|HLA-DRB5:85293|HLA-DRB1:25732	0.153	T	-6.49	NA	NA	z-unit	8e-11
rs7274581	20:56443204	AURKA:50896|FAM209B:90042|FAM209B:83920|AURKA:50867|LOC105372681:54334|GCNT7:48288|RPL39P:16224|CSTF1:36842|CASS4:0|FAM209A:73983|FAM209A:81540|FAM210B:74541|RPL39P:16031|RTF2:25381|RTF2:25423	0.084	C	-5.53	NA	NA	z-unit	3e-08
rs7412	19:44908822	CLPTM1:45763|APOC4:33415|APOC1P1:17982|TOMM40:5133|NECTIN2:19599|BCAM:87401|APOC2:37213|APOC1:5503|APOC2:37229|APOE:0|RELB:92627|APOC4-APOC2:33416|APOC1P1:17981|APOC1:5425	0.07994	T	-21.1999	NA	NA	z-unit	1e-99
rs75161053	19:44544863	IGSF23:68700|ZNF229:96285|CEACAM16-AS1:87368|IGSF23:67714|PVR:99047|ZNF285B:71505|CEACAM20:14762|CEACAM22P:0|ZNF285B:71636|ZNF180:44339|CEACAM20:15075|CEACAM16-AS1:86710|PVR:98935|ZNF180:44341	0.04757	A	7.06727	NA	NA	z-unit	2e-12
rs76320948	19:45738583	QPCTL:34596|EML2-AS1:95743|EML2:92954|MIR330:99496|DM1-AS:29213|MIR642A:63559|DMPK:31126|RSPH6A:57130|SNRPD2:46014|SYMPK:76827|EML2:92981|MEIOSIN:0|SIX5:26202|MIR642B:63575|SNRPD2:46267|DMWD:44364|GIPR:54861|FBXO46:7687|RN7SL836P:86778|FBXO46:5406|QPCTL:34594	0.046	T	5.46	NA	NA	z-unit	5e-08
rs76692773	19:44890954	BCAM:69533|APOC1P1:35849|APOE:14837|CBLC:90302|TOMM40:0|APOC2:55081|APOE:14842|CLPTM1:63631|APOC2:55097|APOC4:51283|APOC1:23293|APOC4-APOC2:51284|TOMM40:272|NECTIN2:1731|APOC1P1:35850|APOC1:23371	0.07319	T	-10.0472	NA	NA	z-unit	9e-24
rs76726049	18:58522227	SNORA108:78393|MIR3591:71075|MIR122HG:70946|LOC105372145:33963|MIR122:71069|ALPK2:0|MIR122HG:68461|SNORA108:78404	0.014	C	5.52	NA	NA	z-unit	3e-08
rs76856627	19:45040497	PPP1R37:50899|GEMIN7:35130|RELB:2299|MARK4:38791|RNU6-611P:6963|APOC4-APOC2:90932|GEMIN7-AS1:44832|APOC2:90932|CLPTM1:47156|CLASRP:0|EIF5AP3:87961|RNU6-611P:6961|RELB:2303|ZNF296:31003|GEMIN7-AS1:36013|EIF5AP3:88072|APOC4:95001|GEMIN7:38698|PPP1R37:52676	0.0329	G	8.30604	NA	NA	z-unit	1e-16
rs769452	19:44907853	APOC4-APOC2:34385|CLPTM1:46732|RELB:93596|APOC1:6472|APOE:0|APOC4:34384|TOMM40:4164|NECTIN2:18630|APOC1:6394|APOC2:38198|APOC2:38182|APOC1P1:18951|BCAM:86432|APOC1P1:18950	0.001629	C	5.58552	NA	NA	z-unit	2e-08
rs7810606	7:143411065	TAS2R41:66808|HINT1P1:97953|TAS2R60:32388|OR10AC1:98191|ZYX:19954|FAM131B:28761|MIR6892:28265|FAM131B-AS1:46836|OR2R1P:77397|FAM131B:48295|LOC105375547:84294|EPHA1-AS1:0|FAM131B-AS1:46835|TAS2R62P:25970|HINT1P1:98004|TAS2R62P:25969|EPHA1:2209|LOC100507507:30040|EPHA1:2200|CLCN1:58982|OR10AC1:99802	0.5	T	-6.62	NA	NA	z-unit	4e-11
rs78986976	19:44826181	TOMM40:65045|APOE:79610|SNORA70:61081|BCL3:66137|APOE:79615|APOC1:88144|MIR8085:67460|NECTIN2:20116|TOMM40:64388|NECTIN2:19994|BCAM:4760|APOC1:88066|CBLC:25529	0.05489	A	-6.5083	NA	NA	z-unit	8e-11
rs79701229	19:44881674	TOMM40:8895|APOC4:60563|APOC2:64377|APOC2:64361|CLPTM1:72911|APOC1P1:45130|NECTIN2:0|CBLC:81022|APOC1:32573|BCAM:60253|APOC4-APOC2:60564|APOC1:32651|APOE:24122|TOMM40:9552|APOC1P1:45129|APOE:24117	0.01276	A	16.9903	NA	NA	z-unit	1e-64
rs80257887	19:44516798	ZNF180:16276|CEACAM20:0|ZNF285B:43440|ZNF285B:43571|ZNF229:68220|CEACAM22P:20260|ZNF180:16274|IGSF23:96765|IGSF23:95779	0.03562	A	7.08961	NA	NA	z-unit	1e-12
rs846876	19:44576817	CEACAM19:85461|PVR:66981|ZNF180:76295|CEACAM22P:19900|MIR4531:76869|CEACAM22P:0|PVR:67093|CEACAM20:46716|CEACAM16-AS1:54756|IGSF23:36746|CEACAM19:94635|IGSF23:35760|CEACAM16-AS1:55414|ZNF180:76293|CEACAM20:47029	0.3755	C	-7.71592	NA	NA	z-unit	1e-14
rs867611	11:86065502	PICALM:0|RNU6-560P:87725	0.314	G	-8.75	NA	NA	z-unit	2e-18
rs9271192	6:32610753	HLA-DRB5:80437|HLA-DRB1:20905|LOC107986589:26435|HLA-DQA1:17426|MTCO3P1:95371|HLA-DQA1:26653|HLA-DQB1-AS1:49127|HLA-DRB6:50731|HLA-DRB5:80466|HLA-DQB1:48714|RNU1-61P:60663|MTCO3P1:95391|RNU1-152P:34330|HLA-DRB6:50751	0.2751	C	5.49	NA	NA	z-unit	4e-08
rs9331896	8:27610169	CLU:0|MIR6843:432|RNU6-1086P:69667|SCARA3:23699|MIR3622A:91508|GULOP:21096|EPHX2:64605|SCARA3:23496|EPHX2:12610|MIR3622B:91504	0.4107	C	-8.35	NA	NA	z-unit	7e-17
rs9381563	6:47464901	CD2AP:12888|CD2AP:12845|Y_RNA:24166|B3GNTL1P2:95671|LOC105375082:67730|CD2AP-DT:12342|RPS12P14:97634	0.355	C	6.33	NA	NA	z-unit	3e-10
rs9469112	6:32447376	BTNL2:38497|RNU6-603P:94393|TSBP1:75464|HLA-DRB5:69967|BTNL2:40248|TSBP1:75472|HLA-DRA:2330|TSBP1-AS1:39613|HLA-DRB9:12444|HLA-DRB5:69977|HLA-DRB9:12445|TSBP1-AS1:39646|HCG23:53685	0.1734	T	6.44245	NA	NA	z-unit	1e-10
rs9653111	19:45089217	RNU6-611P:41657|GEMIN7-AS1:0|RELB:51019|PPP1R37:2179|EIF5AP3:39241|MARK4:0|PPP1R37:3956|TRAPPC6A:73716|CLASRP:18261|NKPD1:60533|RELB:51023|ZNF296:12630|EIF5AP3:39352|CLPTM1:95876|GEMIN7:0|LOC105372420:64286|BLOC1S3:89567|RNU6-611P:41656|TRAPPC6A:73711|ZNF296:12739	0.1298	T	-5.66938	NA	NA	z-unit	1e-08
rs983392	11:60156035	MIR6503:53036|MS4A4E:45218|MS4A6A:15572|MS4A3:84919|MS4A4A:29622|MS4A4E:44235|LINC02705:3206|LINC02705:3652|YWHAZP9:75464|MS4A2:57568|MS4A3:84920|MS4A6A:15980	0.4083	G	-6.71	NA	NA	z-unit	2e-11
