# Supplementary material for: The Polygenic Risk Score Knowledge Base offers a centralized online repository for calculating and contextualizing polygenic risk scores
Source: Commun Biol. 2022 Sep 2;5:899. doi: 10.1038/s42003-022-03795-x (PMC9438378; doi:10.1038/s42003-022-03795-x)
Supplement: Supplementary file 6 — Supplementary Data 3 [file 42003_2022_3795_MOESM6_ESM.xlsx]

## Sheet: Sheet1
snp	hg38	gene	raf	riskAllele	oddsRatio	lowerCI	upperCI	pValue
rs111371860	19:44842530	APOE:63261|APOC4:99707|NECTIN2:3645|BCL3:82486|APOC1P1:84274|APOC4-APOC2:99708|BCAM:21109|CBLC:41878|APOE:63266|MIR8085:83809|TOMM40:48696|APOC1:71717|TOMM40:48039|NECTIN2:3767|APOC1:71795|SNORA70:77430|APOC1P1:84273	0.961	A	1.69491	1.45	1.92	1e-12
rs13025717	2:127128582	CYP27C1:55250|LOC105373604:92693|NIFKP9:41429|LOC105373605:0|BIN1:21428|BIN1:21294	0.295	T	1.2	1.13	1.28	8e-10
rs138607350	19:44860563	SNORA70:95463|APOC1P1:66240|APOE:45228|APOC4-APOC2:81675|TOMM40:30663|NECTIN2:0|APOC1:53684|APOC2:85488|CBLC:59911|APOC4:81674|CLPTM1:94022|APOE:45233|APOC2:85472|TOMM40:30006|BCAM:39142|APOC1:53762|APOC1P1:66241	0.014	G	2.66	2.06	3.43	6e-14
rs141441332	19:44935318	CLPTM1:19267|APOC4-APOC2:6920|APOC1P1:3932|TOMM40:31629|RELB:66131|APOE:25925|APOC4:6919|NECTIN2:46095|APOC2:10733|APOC1:15972|APOC2:10717|APOC1:15969	0.012	A	2.57	1.96	3.38	1e-11
rs144261139	19:44882099	CBLC:81447|BCAM:60678|APOC4-APOC2:60139|APOE:23697|APOC2:63936|CLPTM1:72486|APOC1P1:44704|APOC4:60138|NECTIN2:0|APOC1:32226|TOMM40:9127|APOE:23692|TOMM40:8470|APOC1P1:44705|APOC2:63952|APOC1:32148	0.012	A	2.37	1.82	3.09	1e-10
rs192775394	19:45168224	EIF5AP3:38943|NKPD1:7409|GEMIN7:76706|EXOC3L2:44146|ZNF296:91637|BLOC1S3:10560|PPP1R37:20147|MARK4:0|GEMIN7-AS1:75589|MARK4:83047|NKPD1:5393|PPP1R37:20938|LOC100420902:65971|TRAPPC6A:0|CLASRP:97268|ZNF296:91746|LOC105372420:10860|GEMIN7-AS1:77833|EIF5AP3:39194	0.018	C	1.88	1.52	2.33	8e-09
rs28399664	19:44821499	BCL3:61455|CEACAM16-AS1:96282|NECTIN2:24798|CEACAM16-AS1:96291|NECTIN2:24676|MIR8085:62778|SNORA70:56399|TOMM40:69727|CBLC:20847|BCAM:78|APOE:84292|APOC1:92826|APOE:84297|TOMM40:69070|APOC1:92748	0.017	G	2.59	2.06	3.26	6e-16
rs2967668	19:44799694	BCL3:39650|SNORA70:34594|NECTIN2:46481|CBLC:0|TOMM40:90875|MIR8085:40973|CEACAM16:88976|CEACAM16-AS1:74486|NECTIN2:46603|TOMM40:91532|CEACAM16-AS1:74477|BCAM:9365|BCAM:9377	0.913	A	1.40845	1.28	1.56	3e-11
rs35336243	19:44939262	CLASRP:99783|CLPTM1:15323|APOC1P1:7876|RELB:62187|APOC4:2975|APOC1:19913|NECTIN2:50039|APOC4-APOC2:2976|APOC1:19916|TOMM40:35573|APOC2:6773|APOE:29869|APOC2:6789	0.293	T	1.24	1.15	1.33	2e-09
rs35568738	19:44899461	BCAM:78040|CLPTM1:55124|CBLC:98809|APOC2:46590|APOC4-APOC2:42777|APOC1:14864|APOC2:46574|APOC4:42776|APOC1P1:27343|APOE:6335|TOMM40:0|APOC1:14786|APOC1P1:27342|NECTIN2:10238|APOE:6330	0.953	G	1.49254	1.32	1.69	9e-10
rs3818361	1:207611623	CD46P1:33456|LOC100422434:98759|CR1:0|CDCA4P3:46831|CD46P1:33611|CR1L:33490|RNA5SP534:97175|CDCA4P3:46827|CR1L:33510|RNA5SP534:97275	0.204	A	1.21	1.14	1.29	5e-09
rs3851179	11:86157598	RNU6-560P:4264|LINC02695:33880|PICALM:87738|EED:87155|FNTAP1:37533|Metazoa_SRP:58998|FNTAP1:37534|PICALM:87716|LINC02695:35189	0.648	C	1.17647	1.11	1.23	1e-08
rs429358	19:44908684	TOMM40:4995|APOC1P1:18119|APOC2:37367|RELB:92765|APOC1:5563|BCAM:87263|APOC1:5641|NECTIN2:19461|APOC4:33553|CLPTM1:45901|APOC2:37351|APOE:0|APOC4-APOC2:33554|APOC1P1:18120	0.248	C	3.93	3.65	4.23	5e-286
rs440446	19:44905910	APOE:0|NECTIN2:16687|TOMM40:2221|BCAM:84489|RELB:95539|APOC4-APOC2:36328|APOC2:40125|APOC1P1:20894|APOC1:8415|APOC1:8337|APOC1P1:20893|APOC4:36327|APOC2:40141|CLPTM1:48675	0.686	G	1.63934	1.56	1.75	9e-59
rs449647	19:44905307	APOC1:8940|BCAM:83886|CLPTM1:49278|APOC4:36930|NECTIN2:16084|APOE:484|APOC4-APOC2:36931|APOC1P1:21496|APOC2:40728|APOC1:9018|TOMM40:1618|RELB:96142|APOC1P1:21497|APOE:489|APOC2:40744	0.887	A	1.6129	1.45	1.79	9e-22
rs4803748	19:44743791	CEACAM19:59436|LOC107985306:56481|MIR8085:14866|CEACAM19:59432|CEACAM16:33073|BCAM:65280|BCAM:65268|MIR4531:90059|SNORA70:21159|CEACAM16-AS1:18583|CBLC:34064|PVR:77629|CEACAM16-AS1:18574|BCL3:3914|BCL3:0|CBLC:34078	0.617	C	1.28205	1.22	1.37	3e-16
rs4803764	19:44854120	NECTIN2:0|APOC4-APOC2:88118|APOE:51671|APOC1:60205|CBLC:53468|APOC2:91931|TOMM40:36449|BCL3:94076|APOC4:88117|BCAM:32699|APOC1P1:72683|APOC1P1:72684|SNORA70:89020|APOC2:91915|APOE:51676|MIR8085:95399|TOMM40:37106|APOC1:60127	0.282	C	1.52	1.42	1.63	1e-34
rs60049679	19:44926451	NECTIN2:37228|APOE:17058|APOC2:19600|RELB:74998|APOC2:19584|APOC1:7102|APOC4:15786|APOC4-APOC2:15787|CLPTM1:28134|TOMM40:22762|APOC1P1:353|APOC1:7105|APOC1P1:352	0.038	C	2.07	1.75	2.44	1e-17
rs640345	19:54851404	FCAR:22827|KIR3DP1:60986|KIR2DP1:83523|KIR2DL3:98352|NLRP7:72105|KIR2DP1:84033|KIR2DS4:2829|NCR1:54744|KIR2DL1:67078|KIR2DL1:67082|KIR3DL2:0|KIR2DL4:36887|NCR1:54659|FCAR:22831|KIR3DP1:61086|RNU6-222P:17537|KIR3DL1:20626|KIR2DS4:2835|LOC101928804:80340|RNU6-222P:17535	0.824	T	1.31579	1.19	1.45	8e-09
rs6859	19:44878777	CBLC:78125|TOMM40:11792|TOMM40:12449|APOC4:63460|APOC2:67258|CLPTM1:75808|APOC1:35470|APOC1:35548|BCAM:57356|APOE:27014|APOC2:67274|APOC4-APOC2:63461|APOC1P1:48027|APOE:27019|APOC1P1:48026|NECTIN2:0	0.47	A	1.44	1.36	1.52	7e-39
rs71352239	19:44926286	APOC2:19749|NECTIN2:37063|RELB:75163|APOC4:15951|APOC4-APOC2:15952|APOC1:6940|TOMM40:22597|CLPTM1:28299|APOE:16893|APOC2:19765|APOC1:6937|APOC1P1:518|APOC1P1:517	0.807	C	1.44928	1.32	1.59	3e-14
rs7412	19:44908822	CLPTM1:45763|APOC4:33415|APOC1P1:17982|TOMM40:5133|NECTIN2:19599|BCAM:87401|APOC2:37213|APOC1:5503|APOC2:37229|APOE:0|RELB:92627|APOC4-APOC2:33416|APOC1P1:17981|APOC1:5425	0.947	C	2.17391	1.89	2.44	3e-33
rs74846209	19:45146841	EIF5AP3:17560|LOC100420902:87354|NKPD1:2909|EXOC3L2:65529|RNU6-611P:99280|GEMIN7-AS1:54206|PPP1R37:0|CLASRP:75885|MARK4:0|TRAPPC6A:16087|GEMIN7:55323|LOC105372420:6662|TRAPPC6A:16092|GEMIN7-AS1:56450|ZNF296:70363|RNU6-611P:99281|BLOC1S3:31943|EIF5AP3:17811|ZNF296:70254	0.101	T	1.43	1.31	1.56	9e-16
rs7561528	2:127132061	LOC105373604:96172|LOC105373605:0|BIN1:24773|CYP27C1:51771|NIFKP9:37950|BIN1:24907	0.37	A	1.26	1.19	1.33	2e-15
rs76692773	19:44890954	BCAM:69533|APOC1P1:35849|APOE:14837|CBLC:90302|TOMM40:0|APOC2:55081|APOE:14842|CLPTM1:63631|APOC2:55097|APOC4:51283|APOC1:23293|APOC4-APOC2:51284|TOMM40:272|NECTIN2:1731|APOC1P1:35850|APOC1:23371	0.937	C	1.40845	1.27	1.59	4e-09
rs78986976	19:44826181	TOMM40:65045|APOE:79610|SNORA70:61081|BCL3:66137|APOE:79615|APOC1:88144|MIR8085:67460|NECTIN2:20116|TOMM40:64388|NECTIN2:19994|BCAM:4760|APOC1:88066|CBLC:25529	0.968	G	1.53846	1.32	1.79	5e-08
rs79638902	19:44718495	CBLC:59360|CEACAM19:34140|IGSF23:81714|MIR8085:40162|CBLC:59374|CEACAM16-AS1:0|MIR4531:64763|BCL3:29210|BCL3:24125|CEACAM16:7777|PVR:52333|LOC107985306:31185|SNORA70:46455|BCAM:90564|BCAM:90576|CEACAM19:34136|CEACAM22P:97674	0.127	T	1.33	1.22	1.45	1e-10
rs79701229	19:44881674	TOMM40:8895|APOC4:60563|APOC2:64377|APOC2:64361|CLPTM1:72911|APOC1P1:45130|NECTIN2:0|CBLC:81022|APOC1:32573|BCAM:60253|APOC4-APOC2:60564|APOC1:32651|APOE:24122|TOMM40:9552|APOC1P1:45129|APOE:24117	0.006	A	3.35	2.26	4.95	2e-09
