# Supplementary material for: The Polygenic Risk Score Knowledge Base offers a centralized online repository for calculating and contextualizing polygenic risk scores
Source: Commun Biol. 2022 Sep 2;5:899. doi: 10.1038/s42003-022-03795-x (PMC9438378; doi:10.1038/s42003-022-03795-x)
Supplement: Supplementary file 7 — Supplementary Data 4 [file 42003_2022_3795_MOESM7_ESM.xlsx]

## Sheet: outputFile_condensed
Study ID	Reported Trait	Trait	Citation	P-Value Annotation	Beta Annotation	Score Type	Units (if applicable)	Used Super Population	SNPs Excluded Due To Cutoffs	SNP Overlap	Included SNPs	SAMP001	SAMP002	SAMP003
GCST004643	1,5-Anhydroglucitol Levels	1,5 Anhydroglucitol Measurement	Li et al. 2017	NA	NA	beta	z-score	EUR	0	1	1	-8.455	-16.91	NF
GCST008879	17-Hydroxyprogesterone (17-Ohp) Levels	17-Hydroxyprogesterone Measurement	Pott et al. 2019	(men)	NA	beta	unit	EUR	0	2	4	0.0648904	0.00316261	0.126618
GCST008885	Progesterone Levels	Progesterone Measurement	Pott et al. 2019	(men)	NA	beta	unit	EUR	0	1	1	0.0475734	NF	0.0951468
GCST009885	Salivary Metabolite Levels	3-Ureidopropionate Measurement	Nag et al. 2020	(3-ureidopropionate)	NA	beta	unit	EUR	0	1	1	-0.382	-0.764	NF
GCST009885	Salivary Metabolite Levels	Salivary Metabolite Measurement	Nag et al. 2020	(3-ureidopropionate)	NA	beta	unit	EUR	0	1	1	-0.382	-0.764	NF
GCST005945	Adamts13 Levels	A Disintegrin And Metalloproteinase With Thrombospondin Motifs 13	Ma et al. 2017	NA	NA	beta	%	EUR	0	1	2	1.59711	-0.177891	3.37211
GCST004365	Blood Protein Levels	E-Selectin Measurement	Suhre et al. 2017	(ea, e-selectin)	NA	beta	unit	EUR	0	1	1	0.1564	NF	0.3128
GCST004365	Blood Protein Levels	Insulin Receptor Measurement	Suhre et al. 2017	(insulin receptor)	NA	beta	unit	EUR	0	2	2	-0.10405	NF	-0.2081
GCST006585	Blood Protein Levels	Blood Protein Measurement	Emilsson et al. 2018	(adamts5, 3168_8_2)	NA	beta	unit	EUR	0	1	1	0.53787	1.07574	NF
GCST001312	Abdominal Aortic Aneurysm	Abdominal Aortic Aneurysm	Bown et al. 2011	NA	NA	OR	NA	EUR	0	1	1	1.07238	NF	1.15
GCST000727	Abdominal Aortic Aneurysm	Abdominal Aortic Aneurysm	Gretarsdottir et al. 2010	NA	NA	OR	NA	EUR	0	1	2	1.08826	1.02514	1.15527
GCST90089348	Serum Levels Of Protein C1qtnf1	Blood Protein Measurement	Gudjonsson et al. 2022	NA	NA	beta	unit	EUR	0	1	2	0.0811884	0.189829	-0.0274521
GCST007141	Low Density Lipoprotein Cholesterol Levels	Low Density Lipoprotein Cholesterol Measurement	Hoffmann et al. 2018	(aa)	NA	beta	unit	EUR	0	5	7	0.194648	0.264862	0.124433
GCST001247	Cardiovascular Disease Risk Factors	Low Density Lipoprotein Cholesterol Measurement	Middelberg et al. 2011	(ldl)	NA	beta	mmol/l	EUR	0	2	4	0.0192481	-0.0136269	0.0521231
GCST007143	Total Cholesterol Levels	Total Cholesterol Measurement	Hoffmann et al. 2018	(aa)	NA	beta	unit	EUR	0	4	6	0.210655	0.295238	0.126072
GCST007143	Total Cholesterol Levels	Total Cholesterol Measurement	Hoffmann et al. 2018	(east asian)	NA	beta	unit	EUR	0	5	10	0.0191785	0.0238285	0.0145285
GCST008475	Minimum Ankleâ€“Brachial Index	Ankle Brachial Index	Klarin et al. 2019	NA	NA	beta	unit	EUR	0	2	2	-0.01	0.032	-0.052
GCST011782	Carotid Artery Stenosis	Coronary Atherosclerosis Measurement	Palmer et al. 2020	NA	NA	beta	unit	EUR	0	1	1	0.205	NF	0.41
