# Supplementary material for: The Polygenic Risk Score Knowledge Base offers a centralized online repository for calculating and contextualizing polygenic risk scores
Source: Commun Biol. 2022 Sep 2;5:899. doi: 10.1038/s42003-022-03795-x (PMC9438378; doi:10.1038/s42003-022-03795-x)
Supplement: Supplementary file 8 — Supplementary Data 5 [file 42003_2022_3795_MOESM8_ESM.xlsx]

## Sheet: outputFile_verbose
Sample	Study ID	Reported Trait	Trait	Citation	P-Value Annotation	Beta Annotation	Score Type	Units (if applicable)	Used Super Population	SNPs Excluded Due To Cutoffs	SNP Overlap	Included SNPs	Polygenic Risk Score	Percentile	Protective Variants	Risk Variants	Variants Without Risk Allele	Variants in High LD
SAMP001	GCST004643	1,5-Anhydroglucitol Levels	1,5 Anhydroglucitol Measurement	Li et al. 2017	NA	NA	beta	z-score	EUR	0	1	1	-8.455	11-44	rs182549	.	rs182549	.
SAMP002	GCST004643	1,5-Anhydroglucitol Levels	1,5 Anhydroglucitol Measurement	Li et al. 2017	NA	NA	beta	z-score	EUR	0	1	1	-16.91	0-10	rs182549	.	.	.
SAMP003	GCST004643	1,5-Anhydroglucitol Levels	1,5 Anhydroglucitol Measurement	Li et al. 2017	NA	NA	beta	z-score	EUR	0	1	1	NF	NA	.	.	rs182549	.
SAMP001	GCST008879	17-Hydroxyprogesterone (17-Ohp) Levels	17-Hydroxyprogesterone Measurement	Pott et al. 2019	(men)	NA	beta	unit	EUR	0	2	4	0.0648904	96-97	.	rs114811870|rs140054334|rs10786714|rs145827824	rs114811870|rs10786714	.
SAMP002	GCST008879	17-Hydroxyprogesterone (17-Ohp) Levels	17-Hydroxyprogesterone Measurement	Pott et al. 2019	(men)	NA	beta	unit	EUR	0	2	4	0.00316261	0-46	.	rs140054334|rs145827824	rs114811870|rs10786714	.
SAMP003	GCST008879	17-Hydroxyprogesterone (17-Ohp) Levels	17-Hydroxyprogesterone Measurement	Pott et al. 2019	(men)	NA	beta	unit	EUR	0	2	4	0.126618	99	.	rs114811870|rs140054334|rs10786714|rs145827824	.	.
SAMP001	GCST008885	Progesterone Levels	Progesterone Measurement	Pott et al. 2019	(men)	NA	beta	unit	EUR	0	1	1	0.0475734	52-92	.	rs10786714	rs10786714	.
SAMP002	GCST008885	Progesterone Levels	Progesterone Measurement	Pott et al. 2019	(men)	NA	beta	unit	EUR	0	1	1	NF	NA	.	.	rs10786714	.
SAMP003	GCST008885	Progesterone Levels	Progesterone Measurement	Pott et al. 2019	(men)	NA	beta	unit	EUR	0	1	1	0.0951468	93-100	.	rs10786714	.	.
SAMP001	GCST009885	Salivary Metabolite Levels	3-Ureidopropionate Measurement	Nag et al. 2020	(3-ureidopropionate)	NA	beta	unit	EUR	0	1	1	-0.382	67-97	rs80274300	.	rs80274300	.
SAMP002	GCST009885	Salivary Metabolite Levels	3-Ureidopropionate Measurement	Nag et al. 2020	(3-ureidopropionate)	NA	beta	unit	EUR	0	1	1	-0.764	0-66	rs80274300	.	.	.
SAMP003	GCST009885	Salivary Metabolite Levels	3-Ureidopropionate Measurement	Nag et al. 2020	(3-ureidopropionate)	NA	beta	unit	EUR	0	1	1	NF	NA	.	.	rs80274300	.
SAMP001	GCST009885	Salivary Metabolite Levels	Salivary Metabolite Measurement	Nag et al. 2020	(3-ureidopropionate)	NA	beta	unit	EUR	0	1	1	-0.382	67-97	rs80274300	.	rs80274300	.
SAMP002	GCST009885	Salivary Metabolite Levels	Salivary Metabolite Measurement	Nag et al. 2020	(3-ureidopropionate)	NA	beta	unit	EUR	0	1	1	-0.764	0-66	rs80274300	.	.	.
SAMP003	GCST009885	Salivary Metabolite Levels	Salivary Metabolite Measurement	Nag et al. 2020	(3-ureidopropionate)	NA	beta	unit	EUR	0	1	1	NF	NA	.	.	rs80274300	.
SAMP001	GCST005945	Adamts13 Levels	A Disintegrin And Metalloproteinase With Thrombospondin Motifs 13	Ma et al. 2017	NA	NA	beta	%	EUR	0	1	2	1.59711	41	rs3739893	rs28673647	rs28673647	.
SAMP002	GCST005945	Adamts13 Levels	A Disintegrin And Metalloproteinase With Thrombospondin Motifs 13	Ma et al. 2017	NA	NA	beta	%	EUR	0	1	2	-0.177891	2-3	rs3739893	.	rs28673647	.
SAMP003	GCST005945	Adamts13 Levels	A Disintegrin And Metalloproteinase With Thrombospondin Motifs 13	Ma et al. 2017	NA	NA	beta	%	EUR	0	1	2	3.37211	42-87	rs3739893	rs28673647	.	.
SAMP001	GCST004365	Blood Protein Levels	E-Selectin Measurement	Suhre et al. 2017	(ea, e-selectin)	NA	beta	unit	EUR	0	1	1	0.1564	45-89	.	rs8176720	rs8176720	.
SAMP002	GCST004365	Blood Protein Levels	E-Selectin Measurement	Suhre et al. 2017	(ea, e-selectin)	NA	beta	unit	EUR	0	1	1	NF	NA	.	.	rs8176720	.
SAMP003	GCST004365	Blood Protein Levels	E-Selectin Measurement	Suhre et al. 2017	(ea, e-selectin)	NA	beta	unit	EUR	0	1	1	0.3128	90-100	.	rs8176720	.	.
SAMP001	GCST004365	Blood Protein Levels	Insulin Receptor Measurement	Suhre et al. 2017	(insulin receptor)	NA	beta	unit	EUR	0	2	2	-0.10405	22-35	rs651007	rs8176720	rs8176720|rs651007	.
SAMP002	GCST004365	Blood Protein Levels	Insulin Receptor Measurement	Suhre et al. 2017	(insulin receptor)	NA	beta	unit	EUR	0	2	2	NF	NA	.	.	rs8176720|rs651007	.
SAMP003	GCST004365	Blood Protein Levels	Insulin Receptor Measurement	Suhre et al. 2017	(insulin receptor)	NA	beta	unit	EUR	0	2	2	-0.2081	4	rs651007	rs8176720	.	.
SAMP001	GCST006585	Blood Protein Levels	Blood Protein Measurement	Emilsson et al. 2018	(adamts5, 3168_8_2)	NA	beta	unit	EUR	0	1	1	0.53787	3-28	.	rs2830585	rs2830585	.
SAMP002	GCST006585	Blood Protein Levels	Blood Protein Measurement	Emilsson et al. 2018	(adamts5, 3168_8_2)	NA	beta	unit	EUR	0	1	1	1.07574	29-100	.	rs2830585	.	.
SAMP003	GCST006585	Blood Protein Levels	Blood Protein Measurement	Emilsson et al. 2018	(adamts5, 3168_8_2)	NA	beta	unit	EUR	0	1	1	NF	NA	.	.	rs2830585	.
SAMP001	GCST001312	Abdominal Aortic Aneurysm	Abdominal Aortic Aneurysm	Bown et al. 2011	NA	NA	OR	NA	EUR	0	1	1	1.07238	0-100	.	rs1466535	rs1466535	.
SAMP002	GCST001312	Abdominal Aortic Aneurysm	Abdominal Aortic Aneurysm	Bown et al. 2011	NA	NA	OR	NA	EUR	0	1	1	NF	NA	.	.	rs1466535	.
SAMP003	GCST001312	Abdominal Aortic Aneurysm	Abdominal Aortic Aneurysm	Bown et al. 2011	NA	NA	OR	NA	EUR	0	1	1	1.15	0-100	.	rs1466535	.	.
SAMP001	GCST000727	Abdominal Aortic Aneurysm	Abdominal Aortic Aneurysm	Gretarsdottir et al. 2010	NA	NA	OR	NA	EUR	0	1	2	1.08826	22-48	.	rs2383207|rs7025486	rs2383207	.
SAMP002	GCST000727	Abdominal Aortic Aneurysm	Abdominal Aortic Aneurysm	Gretarsdottir et al. 2010	NA	NA	OR	NA	EUR	0	1	2	1.02514	0-12	.	rs7025486	rs2383207	.
SAMP003	GCST000727	Abdominal Aortic Aneurysm	Abdominal Aortic Aneurysm	Gretarsdottir et al. 2010	NA	NA	OR	NA	EUR	0	1	2	1.15527	69-84	.	rs2383207|rs7025486	.	.
