# Supplementary material for: The Polygenic Risk Score Knowledge Base offers a centralized online repository for calculating and contextualizing polygenic risk scores
Source: Commun Biol. 2022 Sep 2;5:899. doi: 10.1038/s42003-022-03795-x (PMC9438378; doi:10.1038/s42003-022-03795-x)
Supplement: Supplementary file 9 — Supplementary Data 6 [file 42003_2022_3795_MOESM9_ESM.xlsx]

## Sheet: Sheet1
Group 1	Group 2	Study ID	Trait	Statistical Test	Test Statistic	Test P-value
AD	MCI + Controls	GCST011696	Alzheimer Disease	Welch's Two-Sample T-Test	-14.3178	1.09245e-32
AD	MCI + Controls	GCST005965	B-Cell Acute Lymphoblastic Leukemia	Welch's Two-Sample T-Test	-9.37043	1.06315e-14
AD	MCI + Controls	GCST005806	Blood Protein Measurement	Mann Whitney U Test	57684964912	3.91798e-13
AD	MCI + Controls	GCST004365	Interleukin 16 Measurement	Welch's Two-Sample T-Test	-8.06226	2.26251e-11
AD	MCI + Controls	GCST006487	Insomnia	Welch's Two-Sample T-Test	-7.93725	4.59375e-11
AD	MCI + Controls	GCST90026072	Metabolite Measurement	Welch's Two-Sample T-Test	-7.81025	9.33142e-11
AD	MCI + Controls	GCST003231	Survival Time	Welch's Two-Sample T-Test	-7.61577	2.70415e-10
AD	MCI + Controls	GCST003231	Metastasis Measurement	Welch's Two-Sample T-Test	-7.61577	2.70415e-10
AD	MCI + Controls	GCST003231	Colorectal Cancer	Welch's Two-Sample T-Test	-7.61577	2.70415e-10
AD	MCI + Controls	GCST005144	Tacrolimus Measurement	Welch's Two-Sample T-Test	7.64426	2.39854e-09
AD	MCI + Controls	GCST009497	Alzheimer Disease	Mann Whitney U Test	74750.5	2.97175e-09
AD	MCI + Controls	GCST90088304	Blood Protein Measurement	Welch's Two-Sample T-Test	-7.3894	6.28848e-09
AD	MCI + Controls	GCST90087172	Blood Protein Measurement	Welch's Two-Sample T-Test	-6.78233	1.9337e-08
AD	MCI + Controls	GCST90087552	Blood Protein Measurement	Welch's Two-Sample T-Test	-6.78233	1.9337e-08
AD	MCI + Controls	GCST90088876	Blood Protein Measurement	Welch's Two-Sample T-Test	-6.78233	1.9337e-08
AD	MCI + Controls	GCST90086814	Cxcl9 Measurement	Welch's Two-Sample T-Test	-6.7082	2.76343e-08
AD	MCI + Controls	GCST005276	Lewy Body Dementia	Mann Whitney U Test	73271	4.07577e-08
AD	MCI + Controls	GCST90038452	Alzheimer Disease	Mann Whitney U Test	74960	4.20631e-08
AD	MCI + Controls	GCST90038451	Alzheimer Disease	Mann Whitney U Test	73620.5	7.5615e-08
AD	MCI + Controls	GCST90001632	Leukocyte Count	Welch's Two-Sample T-Test	-6.90792	7.98537e-08
AD	MCI + Controls	GCST90087880	Blood Protein Measurement	Welch's Two-Sample T-Test	6.48074	8.07661e-08
AD	MCI + Controls	GCST008821	Neurofibrillary Tangles Measurement	Welch's Two-Sample T-Test	5.42332	9.93009e-08
AD	MCI + Controls	GCST008600	Longevity	Mann Whitney U Test	45198.5	2.38998e-07
AD	MCI + Controls	GCST009496	Alzheimer Disease	Mann Whitney U Test	74035	2.59068e-07
AD	MCI + Controls	GCST90090174	Blood Protein Measurement	Mann Whitney U Test	35195	3.10279e-07
AD	MCI + Controls	GCST90001631	Leukocyte Count	Welch's Two-Sample T-Test	-6.08276	4.85105e-07
AD	MCI + Controls	GCST006702	Parental Longevity	Mann Whitney U Test	45612.5	5.15747e-07
AD	MCI + Controls	GCST90088668	Blood Protein Measurement	Mann Whitney U Test	34474.5	7.33046e-07
AD	MCI + Controls	GCST008829	Neuritic Plaque Measurement	Welch's Two-Sample T-Test	5.00832	8.45871e-07
AD	MCI + Controls	GCST90018730	C-Reactive Protein Measurement	Mann Whitney U Test	44073	9.38141e-07
AD	MCI + Controls	GCST90086785	Blood Protein Measurement	Welch's Two-Sample T-Test	6.48074	1.0577e-06
AD	MCI + Controls	GCST90089984	Blood Protein Measurement	Welch's Two-Sample T-Test	6.48074	1.0577e-06
AD	MCI + Controls	GCST007012	Beta-Amyloid 1-42 Measurement	Mann Whitney U Test	19851.5	1.21605e-06
AD	MCI + Controls	GCST005650	Serum Metabolite Measurement	Mann Whitney U Test	1474288108	1.37272e-06
AD	MCI + Controls	GCST90090009	Blood Protein Measurement	Welch's Two-Sample T-Test	5.83095	1.42775e-06
AD	MCI + Controls	GCST90089008	Blood Protein Measurement	Mann Whitney U Test	34097	1.56041e-06
AD	MCI + Controls	GCST007615	C-Reactive Protein Measurement	Mann Whitney U Test	200602	1.57677e-06
AD	MCI + Controls	GCST90088148	Blood Protein Measurement	Welch's Two-Sample T-Test	5.74456	2.0476e-06
AD	MCI + Controls	GCST90013668	Amyloid-Beta Measurement	Mann Whitney U Test	72471.5	2.87686e-06
AD	MCI + Controls	GCST008598	Longevity	Mann Whitney U Test	42840	2.91906e-06
AD	MCI + Controls	GCST008599	Longevity	Mann Whitney U Test	42863	3.06477e-06
AD	MCI + Controls	GCST90090956	Blood Protein Measurement	Mann Whitney U Test	37531	4.07208e-06
AD	MCI + Controls	GCST90089380	Blood Protein Measurement	Mann Whitney U Test	16214.5	4.45485e-06
AD	MCI + Controls	GCST90087645	Blood Protein Measurement	Mann Whitney U Test	16214.5	4.45485e-06
AD	MCI + Controls	GCST90089238	Blood Protein Measurement	Mann Whitney U Test	8985.5	4.45485e-06
AD	MCI + Controls	GCST002591	Lewy Body Dementia Measurement	Mann Whitney U Test	470499	5.53745e-06
AD	MCI + Controls	GCST002591	Lewy Body Dementia	Mann Whitney U Test	470499	5.53745e-06
AD	MCI + Controls	GCST90013674	Amyloid-Beta Measurement	Welch's Two-Sample T-Test	-4.59635	5.7803e-06
AD	MCI + Controls	GCST006996	Beta-Amyloid 1-42 Measurement	Mann Whitney U Test	15418	6.31179e-06
AD	MCI + Controls	GCST007010	Memory Performance	Mann Whitney U Test	29855.5	6.4449e-06
AD	MCI + Controls	GCST006699	Parental Longevity	Mann Whitney U Test	47456.5	1.03415e-05
AD	MCI + Controls	GCST007390	Suicide Behaviour Measurement	Welch's Two-Sample T-Test	-5.2915	1.2505e-05
AD	MCI + Controls	GCST008601	Longevity	Mann Whitney U Test	47523	1.4633e-05
AD	MCI + Controls	GCST000337	Total Cholesterol Measurement	Mann Whitney U Test	56268.5	1.49518e-05
AD	MCI + Controls	GCST90088567	Blood Protein Measurement	Welch's Two-Sample T-Test	5.19615	1.79852e-05
AD	MCI + Controls	GCST004053	Disease Prognosis Measurement	Welch's Two-Sample T-Test	-5.19615	1.79852e-05
AD	MCI + Controls	GCST90090203	Bone Morphogenetic Protein 6 Measurement	Welch's Two-Sample T-Test	-4.6156	2.35406e-05
AD	MCI + Controls	GCST007320	Family History Of Alzheimer's Disease	Mann Whitney U Test	71392	2.60584e-05
AD	MCI + Controls	GCST007320	Alzheimer Disease	Mann Whitney U Test	71392	2.60584e-05
AD	MCI + Controls	GCST90001390	Lewy Body Dementia	Mann Whitney U Test	65110	2.86076e-05
AD	MCI + Controls	GCST012140	C-Reactive Protein Measurement	Mann Whitney U Test	37284.5	3.27135e-05
AD	MCI + Controls	GCST004690	Tuberculin Skin Test Reactivity Measurement	Welch's Two-Sample T-Test	5	3.72711e-05
AD	MCI + Controls	GCST90018830	Contact Dermatitis	Welch's Two-Sample T-Test	5	3.72711e-05
AD	MCI + Controls	GCST004054	Uric Acid Measurement	Welch's Two-Sample T-Test	5	3.72711e-05
AD	MCI + Controls	GCST004690	Decreased Susceptibility To Bacterial Infection	Welch's Two-Sample T-Test	5	3.72711e-05
AD	MCI + Controls	GCST006698	Parental Longevity	Mann Whitney U Test	48136.5	3.77498e-05
AD	MCI + Controls	GCST90088077	Apolipoprotein B Measurement	Mann Whitney U Test	49864	4.44857e-05
AD	MCI + Controls	GCST90012083	Protein Measurement	Welch's Two-Sample T-Test	5.43587	5.62631e-05
AD	MCI + Controls	GCST007007	T-Tau Measurement	Mann Whitney U Test	29147	7.04932e-05
AD	MCI + Controls	GCST90087450	Blood Protein Measurement	Welch's Two-Sample T-Test	-4.79583	7.74499e-05
AD	MCI + Controls	GCST010502	Response To Tafenoquine	Welch's Two-Sample T-Test	-4.79583	7.74499e-05
AD	MCI + Controls	GCST010502	Disease Recurrence	Welch's Two-Sample T-Test	-4.79583	7.74499e-05
AD	MCI + Controls	GCST008822	Neuritic Plaque Measurement	Mann Whitney U Test	69479	8.33358e-05
AD	MCI + Controls	GCST90019499	C-Reactive Protein Measurement	Mann Whitney U Test	48716	9.34297e-05
AD	MCI + Controls	GCST002594	Neurofibrillary Tangles Measurement	Mann Whitney U Test	268780	0.00010306
AD	MCI + Controls	GCST007001	Beta-Amyloid 1-42 Measurement	Mann Whitney U Test	47518	0.000105569
AD	MCI + Controls	GCST90020097	Myelodysplastic Syndrome	Welch's Two-Sample T-Test	4.69042	0.000111777
AD	MCI + Controls	GCST90001555	Lymphocyte Count	Mann Whitney U Test	9510	0.000116536
AD	MCI + Controls	GCST90013670	Amyloid-Beta Measurement	rank sums	-3.79254	0.000149116
AD	MCI + Controls	GCST90013671	Amyloid-Beta Measurement	rank sums	-3.79254	0.000149116
AD	MCI + Controls	GCST90088851	Blood Protein Measurement	Welch's Two-Sample T-Test	-4.58258	0.00016146
AD	MCI + Controls	GCST90090141	Blood Protein Measurement	Welch's Two-Sample T-Test	4.58258	0.00016146
AD	MCI + Controls	GCST007296	Chronic Central Serous Retinopathy	Welch's Two-Sample T-Test	4.58258	0.00016146
AD	MCI + Controls	GCST006625	Cxcl5 Measurement	Welch's Two-Sample T-Test	-4.58258	0.00016146
AD	MCI + Controls	GCST90001446	Lymphocyte Count	Welch's Two-Sample T-Test	-4.58258	0.00016146
AD	MCI + Controls	GCST90018950	C-Reactive Protein Measurement	Welch's Two-Sample T-Test	-3.76918	0.000190976
AD	MCI + Controls	GCST007363	Anti-Mullerian Hormone Measurement	Mann Whitney U Test	49306.5	0.000210607
AD	MCI + Controls	GCST001762	Estradiol Measurement	Mann Whitney U Test	49484	0.000214842
AD	MCI + Controls	GCST005046	N-Glycan Measurement	Mann Whitney U Test	1.2677e+07	0.000229838
AD	MCI + Controls	GCST011930	Fish Oil Supplement Exposure Measurement	Welch's Two-Sample T-Test	4.47214	0.000233447
AD	MCI + Controls	GCST011930	High Density Lipoprotein Cholesterol Measurement	Welch's Two-Sample T-Test	4.47214	0.000233447
AD	MCI + Controls	GCST002592	Neuritic Plaque Measurement	Mann Whitney U Test	264044	0.000235528
AD	MCI + Controls	GCST004920	Low Density Lipoprotein Cholesterol Measurement	rank sums	3.60607	0.000310873
AD	MCI + Controls	GCST90089021	Blood Protein Measurement	Welch's Two-Sample T-Test	4.3589	0.000337882
AD	MCI + Controls	GCST90090865	Blood Protein Measurement	Welch's Two-Sample T-Test	-4.3589	0.000337882
AD	MCI + Controls	GCST006993	Hippocampal Volume	Mann Whitney U Test	49739.5	0.000366911
AD	MCI + Controls	GCST011622	Matrix Metalloproteinase-Degraded Type I Collagen Measurement	Mann Whitney U Test	9015	0.00037812
AD	MCI + Controls	GCST012419	Longevity	Mann Whitney U Test	49849	0.000388664
AD	MCI + Controls	GCST000615	Hippocampal Volume	Mann Whitney U Test	69499	0.00039566
AD	MCI + Controls	GCST000615	Brain Measurement	Mann Whitney U Test	69499	0.00039566
AD	MCI + Controls	GCST011928	Triglyceride Measurement	Mann Whitney U Test	481	0.000402905
AD	MCI + Controls	GCST011928	Fish Oil Supplement Exposure Measurement	Mann Whitney U Test	481	0.000402905
AD	MCI + Controls	GCST010650	Amyloid-Beta Measurement	Mann Whitney U Test	69518.5	0.000407549
AD	MCI + Controls	GCST000430	C-Reactive Protein Measurement	Mann Whitney U Test	48655.5	0.000423641
AD	MCI + Controls	GCST012376	Systolic Blood Pressure	Mann Whitney U Test	572	0.000443676
AD	MCI + Controls	GCST006997	T-Tau Measurement	Mann Whitney U Test	53337.5	0.000454727
AD	MCI + Controls	GCST001951	T-Tau Measurement	Mann Whitney U Test	35394.5	0.000481735
AD	MCI + Controls	GCST008830	Neurofibrillary Tangles Measurement	Mann Whitney U Test	68832	0.000487415
AD	MCI + Controls	GCST90090880	Blood Protein Measurement	Welch's Two-Sample T-Test	4.24264	0.000489595
AD	MCI + Controls	GCST006101	Mean Corpuscular Volume	Welch's Two-Sample T-Test	4.24264	0.000489595
AD	MCI + Controls	GCST90061431	Physical Activity Measurement	Welch's Two-Sample T-Test	4.24264	0.000489595
AD	MCI + Controls	GCST004069	Beta-Amyloid 1-42 Measurement	Mann Whitney U Test	50007	0.000570458
AD	MCI + Controls	GCST90026507	Monocyte Count	Mann Whitney U Test	50016	0.000577542
AD	MCI + Controls	GCST90088031	Blood Protein Measurement	Mann Whitney U Test	41774.5	0.000591403
AD	MCI + Controls	GCST001702	Prostate Carcinoma	Mann Whitney U Test	64537.5	0.000649213
AD	MCI + Controls	GCST002960	Frontotemporal Dementia	Mann Whitney U Test	68382	0.000677004
AD	MCI + Controls	GCST90044703	Fat Body Mass	Welch's Two-Sample T-Test	4.12311	0.000710327
AD	MCI + Controls	GCST001951	Alzheimer Disease	Mann Whitney U Test	79667.5	0.00075963
AD	MCI + Controls	GCST90060554	Triglyceride Measurement	Mann Whitney U Test	53699	0.000835568
AD	MCI + Controls	GCST002017	Crohn's Disease	Mann Whitney U Test	770	0.000891134
AD	MCI + Controls	GCST90089864	Blood Protein Measurement	Mann Whitney U Test	9494.5	0.000894844
AD	MCI + Controls	GCST007009	Hippocampal Volume	Mann Whitney U Test	50432	0.000924273
AD	MCI + Controls	GCST002237	Hodgkins Lymphoma	Mann Whitney U Test	42760.5	0.001014
AD	MCI + Controls	GCST011915	Ccl2 Measurement	Mann Whitney U Test	68764.5	0.00107531
AD	MCI + Controls	GCST006700	Parental Longevity	Mann Whitney U Test	50515.5	0.00109708
AD	MCI + Controls	GCST007008	P-Tau Measurement	Mann Whitney U Test	42967	0.00116664
AD	MCI + Controls	GCST002593	Alzheimer's Disease Neuropathologic Change	Mann Whitney U Test	264192	0.0011754
AD	MCI + Controls	GCST002593	Dementia	Mann Whitney U Test	264192	0.0011754
AD	MCI + Controls	GCST006904	Cerebral Amyloid Deposition Measurement	Mann Whitney U Test	68687.5	0.00120271
AD	MCI + Controls	GCST90088135	Apolipoprotein E Measurement	Mann Whitney U Test	41035.5	0.00125257
AD	MCI + Controls	GCST90087029	Blood Protein Measurement	Mann Whitney U Test	41035.5	0.00125257
AD	MCI + Controls	GCST90089474	Blood Protein Measurement	Mann Whitney U Test	37178.5	0.00132597
AD	MCI + Controls	GCST000965	C-Reactive Protein Measurement	Mann Whitney U Test	50696	0.00138064
AD	MCI + Controls	GCST003862	Diabetic Nephropathy	Mann Whitney U Test	19547	0.00141324
AD	MCI + Controls	GCST003862	Chronic Kidney Disease	Mann Whitney U Test	19547	0.00141324
AD	MCI + Controls	GCST90026527	Complement Factor H Measurement	Mann Whitney U Test	68476	0.00156573
AD	MCI + Controls	GCST007438	High Density Lipoprotein Cholesterol Measurement	Mann Whitney U Test	50825.5	0.00160476
AD	MCI + Controls	GCST009608	Hippocampal Atrophy	Mann Whitney U Test	28415	0.00162875
AD	MCI + Controls	GCST001762	Urinary Metabolite Measurement	Mann Whitney U Test	1835946	0.00168001
AD	MCI + Controls	GCST000933	C-Reactive Protein Measurement	Mann Whitney U Test	50550.5	0.00173637
AD	MCI + Controls	GCST011211	Hypertrophic Cardiomyopathy	Mann Whitney U Test	68360	0.00180442
AD	MCI + Controls	GCST90090864	Blood Protein Measurement	Mann Whitney U Test	38851.5	0.00196437
AD	MCI + Controls	GCST007412	Depressive Symptom Measurement	Mann Whitney U Test	45639.5	0.00197197
AD	MCI + Controls	GCST007412	Stressful Life Event Measurement	Mann Whitney U Test	45639.5	0.00197197
AD	MCI + Controls	GCST007011	Memory Performance	Mann Whitney U Test	26515.5	0.0019912
AD	MCI + Controls	GCST011205	Hypertrophic Cardiomyopathy	Mann Whitney U Test	68239.5	0.00208706
AD	MCI + Controls	GCST90011899	Aspartate Aminotransferase Measurement	Mann Whitney U Test	68224	0.00212623
AD	MCI + Controls	GCST90029110	Serum Gamma-Glutamyl Transferase Measurement	Welch's Two-Sample T-Test	-3.74166	0.00218921
AD	MCI + Controls	GCST90088229	Blood Protein Measurement	Welch's Two-Sample T-Test	-3.74166	0.00218921
AD	MCI + Controls	GCST90001447	Lymphocyte Count	Welch's Two-Sample T-Test	3.74166	0.00218921
AD	MCI + Controls	GCST003604	Sjogren Syndrome	Welch's Two-Sample T-Test	3.74166	0.00218921
AD	MCI + Controls	GCST90001816	Blood Protein Measurement	Welch's Two-Sample T-Test	3.74166	0.00218921
AD	MCI + Controls	GCST90001818	Blood Protein Measurement	Welch's Two-Sample T-Test	3.74166	0.00218921
AD	MCI + Controls	GCST010056	Triglyceride Change Measurement	Welch's Two-Sample T-Test	-3.74166	0.00218921
AD	MCI + Controls	GCST90001813	Blood Protein Measurement	Welch's Two-Sample T-Test	-3.74166	0.00218921
AD	MCI + Controls	GCST90090406	Blood Protein Measurement	Welch's Two-Sample T-Test	3.74166	0.00218921
AD	MCI + Controls	GCST90001811	Blood Protein Measurement	Welch's Two-Sample T-Test	-3.74166	0.00218921
AD	MCI + Controls	GCST90086179	Blood Protein Measurement	Welch's Two-Sample T-Test	3.74166	0.00218921
AD	MCI + Controls	GCST004134	Squamous Cell Carcinoma	Mann Whitney U Test	68193.5	0.00219246
AD	MCI + Controls	GCST004134	Multiple Keratinocyte Carcinoma Susceptibility Measurement	Mann Whitney U Test	68193.5	0.00219246
AD	MCI + Controls	GCST004134	Basal Cell Carcinoma	Mann Whitney U Test	68193.5	0.00219246
AD	MCI + Controls	GCST004732	Heart Rate Variability Measurement	Mann Whitney U Test	214390	0.00223614
AD	MCI + Controls	GCST011707	Cerebral Microbleeds	Mann Whitney U Test	68144.5	0.00226295
AD	MCI + Controls	GCST002245	Alzheimer Disease	Mann Whitney U Test	68160	0.00229518
AD	MCI + Controls	GCST003944	Hepcidin:ferritin Ratio	Mann Whitney U Test	262607	0.0023083
AD	MCI + Controls	GCST001670	Vitiligo	rank sums	-3.04098	0.00235806
AD	MCI + Controls	GCST003391	High Density Lipoprotein Cholesterol Measurement	Welch's Two-Sample T-Test	-3.05958	0.0023838
AD	MCI + Controls	GCST004439	Interleukin 12 Measurement	Welch's Two-Sample T-Test	3.0585	0.00240309
AD	MCI + Controls	GCST009777	C-Reactive Protein Measurement	Welch's Two-Sample T-Test	-3.05137	0.00244446
AD	MCI + Controls	GCST001526	Body Mass Index	Mann Whitney U Test	51217	0.00259309
AD	MCI + Controls	GCST001526	Fasting Blood Insulin Measurement	Mann Whitney U Test	51217	0.00259309
AD	MCI + Controls	GCST90090150	Blood Protein Measurement	rank sums	-2.99072	0.00278322
AD	MCI + Controls	GCST90026508	Neutrophil Count	Mann Whitney U Test	51287.5	0.00281694
AD	MCI + Controls	GCST003814	Selective Iga Deficiency Disease	Welch's Two-Sample T-Test	-2.98551	0.00303394
AD	MCI + Controls	GCST007540	Asparaginase Hypersensitivity	Mann Whitney U Test	51409.5	0.00307325
AD	MCI + Controls	GCST001959	Eating Disorder	Mann Whitney U Test	67906	0.00309239
AD	MCI + Controls	GCST008235	Cognitive Impairment	Mann Whitney U Test	51429	0.00315656
AD	MCI + Controls	GCST002053	Sleep Duration	Mann Whitney U Test	67203.5	0.00317794
AD	MCI + Controls	GCST001250	Basal Cell Carcinoma	Welch's Two-Sample T-Test	-3.60555	0.00319773
AD	MCI + Controls	GCST002925	Estradiol Measurement	Welch's Two-Sample T-Test	-3.60555	0.00319773
AD	MCI + Controls	GCST90089744	Blood Protein Measurement	Welch's Two-Sample T-Test	3.60555	0.00319773
AD	MCI + Controls	GCST011359	Venous Thromboembolism	Mann Whitney U Test	67824	0.00340137
AD	MCI + Controls	GCST90020054	Facial Pigmentation Measurement	Mann Whitney U Test	863	0.00346865
AD	MCI + Controls	GCST007627	Behavioural Disinhibition Measurement	Mann Whitney U Test	63512.5	0.00347989
AD	MCI + Controls	GCST90089955	Blood Protein Measurement	Mann Whitney U Test	26694.5	0.003593
AD	MCI + Controls	GCST90089353	Blood Protein Measurement	Mann Whitney U Test	26694.5	0.003593
AD	MCI + Controls	GCST004308	Facial Height Measurement	Mann Whitney U Test	67693.5	0.00359481
AD	MCI + Controls	GCST90089492	Blood Protein Measurement	Mann Whitney U Test	38911	0.00383036
AD	MCI + Controls	GCST90001964	Blood Protein Measurement	Mann Whitney U Test	66990.5	0.00386892
AD	MCI + Controls	GCST90087314	Blood Protein Measurement	Mann Whitney U Test	44035	0.00396549
AD	MCI + Controls	GCST003259	Large Artery Stroke	Mann Whitney U Test	20656.5	0.00397
AD	MCI + Controls	GCST003259	Ischemic Stroke	Mann Whitney U Test	20656.5	0.00397
AD	MCI + Controls	GCST90025935	Achalasia	Mann Whitney U Test	16078	0.00412627
AD	MCI + Controls	GCST009297	Body Mass Index	Mann Whitney U Test	52192.5	0.0041916
AD	MCI + Controls	GCST90060553	Triglyceride Measurement	Welch's Two-Sample T-Test	2.87162	0.00432483
AD	MCI + Controls	GCST008077	Low Density Lipoprotein Cholesterol Measurement	Mann Whitney U Test	1.5676e+06	0.00435792
AD	MCI + Controls	GCST90087010	Blood Protein Measurement	Welch's Two-Sample T-Test	-4.10792	0.00455703
AD	MCI + Controls	GCST90014292	Aging	Mann Whitney U Test	51006.5	0.00464759
AD	MCI + Controls	GCST001345	Ankylosing Spondylitis	Mann Whitney U Test	49080	0.00467102
AD	MCI + Controls	GCST90001928	Blood Protein Measurement	Welch's Two-Sample T-Test	3.4641	0.0046816
AD	MCI + Controls	GCST90089145	Blood Protein Measurement	Welch's Two-Sample T-Test	-3.4641	0.0046816
AD	MCI + Controls	GCST005899	Type 2 Diabetes Mellitus	Welch's Two-Sample T-Test	-3.4641	0.0046816
AD	MCI + Controls	GCST004070	P-Tau Measurement	Mann Whitney U Test	67530	0.00474669
AD	MCI + Controls	GCST002515	Pneumoconiosis	Mann Whitney U Test	50756.5	0.00477582
AD	MCI + Controls	GCST002515	Response To Silica Exposure	Mann Whitney U Test	50756.5	0.00477582
AD	MCI + Controls	GCST003807	Response To Hydrochlorothiazide	Mann Whitney U Test	67522	0.00477757
AD	MCI + Controls	GCST003807	Systolic Blood Pressure Change Measurement	Mann Whitney U Test	67522	0.00477757
AD	MCI + Controls	GCST90025934	Achalasia	Mann Whitney U Test	12567	0.00483629
AD	MCI + Controls	GCST003839	Sleep Duration	Mann Whitney U Test	67424	0.0049964
AD	MCI + Controls	GCST004246	Alzheimer Disease	Mann Whitney U Test	219134	0.0050386
AD	MCI + Controls	GCST90060657	Sphingomyelin Measurement	Mann Whitney U Test	67105.5	0.00512556
AD	MCI + Controls	GCST002588	Cerebral Amyloid Angiopathy	Welch's Two-Sample T-Test	2.81575	0.00513337
AD	MCI + Controls	GCST000808	Alzheimer Disease	Mann Whitney U Test	42403	0.0051387
AD	MCI + Controls	GCST90001475	Leukocyte Count	Mann Whitney U Test	44115.5	0.00528575
AD	MCI + Controls	GCST004342	Vaccenic Acid Measurement	Mann Whitney U Test	123424	0.00530477
AD	MCI + Controls	GCST90019512	Low Density Lipoprotein Cholesterol Measurement	Welch's Two-Sample T-Test	2.79743	0.00541041
AD	MCI + Controls	GCST008740	Hyperopia	Mann Whitney U Test	31181.5	0.0054647
AD	MCI + Controls	GCST001365	Protein C Measurement	Mann Whitney U Test	1600.5	0.00551182
AD	MCI + Controls	GCST004365	Vitamin K-Dependent Protein C Measurement	Mann Whitney U Test	1600.5	0.00551182
AD	MCI + Controls	GCST008120	Attempted Suicide	Mann Whitney U Test	51886	0.00555566
AD	MCI + Controls	GCST90086427	Blood Protein Measurement	rank sums	2.76218	0.00574173
AD	MCI + Controls	GCST008236	C-Reactive Protein Measurement	Mann Whitney U Test	52036.5	0.00580646
AD	MCI + Controls	GCST008150	Triglyceride Measurement	Mann Whitney U Test	51929.5	0.00582692
AD	MCI + Controls	GCST90019496	Apolipoprotein B Measurement	Mann Whitney U Test	67337	0.0058752
AD	MCI + Controls	GCST003979	Excessive Daytime Sleepiness Measurement	Mann Whitney U Test	69569.5	0.00602409
AD	MCI + Controls	GCST000728	Behcet's Syndrome	Mann Whitney U Test	35109.5	0.00605387
AD	MCI + Controls	GCST009895	Pancreatic Carcinoma	Mann Whitney U Test	58580.5	0.00610931
AD	MCI + Controls	GCST007318	Visuospatial Impairment	Mann Whitney U Test	67290	0.00618294
AD	MCI + Controls	GCST007318	Alzheimer Disease	Mann Whitney U Test	67290	0.00618294
AD	MCI + Controls	GCST000765	Serum Alanine Aminotransferase Measurement	rank sums	-2.73712	0.00619803
AD	MCI + Controls	GCST90087855	Blood Protein Measurement	Mann Whitney U Test	39659.5	0.00620371
AD	MCI + Controls	GCST001814	Age-Related Macular Degeneration	Mann Whitney U Test	216949	0.00627538
AD	MCI + Controls	GCST003448	Erythrocyte Cadmium Measurement	Mann Whitney U Test	44808.5	0.00643249
AD	MCI + Controls	GCST009441	Cognitive Decline Measurement	Welch's Two-Sample T-Test	-2.74032	0.00644652
AD	MCI + Controls	GCST004071	T-Tau Measurement	Mann Whitney U Test	67245	0.00649327
AD	MCI + Controls	GCST006941	Irritability Measurement	Mann Whitney U Test	52041	0.00657854
AD	MCI + Controls	GCST009310	Cognitive Function Measurement	Mann Whitney U Test	67223.5	0.0066423
AD	MCI + Controls	GCST90089073	Blood Protein Measurement	Mann Whitney U Test	21941	0.00665361
AD	MCI + Controls	GCST004114	Response To Reverse Transcriptase Inhibitor	Welch's Two-Sample T-Test	-3.31662	0.0068723
AD	MCI + Controls	GCST004114	Drug-Induced Liver Injury	Welch's Two-Sample T-Test	-3.31662	0.0068723
AD	MCI + Controls	GCST007600	Alzheimer Disease	Mann Whitney U Test	561263	0.00691669
AD	MCI + Controls	GCST004365	S-Formylglutathione Hydrolase Measurement	rank sums	2.68169	0.00732509
AD	MCI + Controls	GCST008086	Low Density Lipoprotein Cholesterol Measurement	Mann Whitney U Test	1.56225e+06	0.00738937
AD	MCI + Controls	GCST90086399	Blood Protein Measurement	Mann Whitney U Test	21411	0.0078525
AD	MCI + Controls	GCST90060325	Phosphatidylcholine Measurement	Mann Whitney U Test	52047.5	0.00803499
AD	MCI + Controls	GCST000807	Low Density Lipoprotein Cholesterol Measurement	Mann Whitney U Test	67019.5	0.00816425
AD	MCI + Controls	GCST90092003	Hepatocellular Carcinoma	Mann Whitney U Test	43009	0.00829236
AD	MCI + Controls	GCST005078	Mortality	rank sums	2.6391	0.00831266
AD	MCI + Controls	GCST90087503	Blood Protein Measurement	Mann Whitney U Test	37557.5	0.00837028
AD	MCI + Controls	GCST004437	C-C Motif Chemokine 7 Measurement	Mann Whitney U Test	67003.5	0.00838479
AD	MCI + Controls	GCST90012826	Neurofibrillary Tangles Measurement	Mann Whitney U Test	66989.5	0.00852708
AD	MCI + Controls	GCST90020040	Temps-A Questionnaire	Mann Whitney U Test	46782	0.00863805
AD	MCI + Controls	GCST000913	Ferritin Measurement	Mann Whitney U Test	1353	0.00864001
AD	MCI + Controls	GCST90088083	Blood Protein Measurement	Mann Whitney U Test	1553	0.00864268
AD	MCI + Controls	GCST003877	Abdominal Aortic Aneurysm	Mann Whitney U Test	66975.5	0.00865635
AD	MCI + Controls	GCST90090593	Blood Protein Measurement	Mann Whitney U Test	26978	0.0087092
AD	MCI + Controls	GCST90012007	Ccl2 Measurement	Mann Whitney U Test	66965.5	0.00873128
AD	MCI + Controls	GCST90093370	Aortic Measurement	Welch's Two-Sample T-Test	-2.6317	0.00883897
AD	MCI + Controls	GCST000925	N-Glycan Measurement	Mann Whitney U Test	573870	0.00903887
AD	MCI + Controls	GCST90026503	Leukocyte Count	Mann Whitney U Test	52356	0.00919387
AD	MCI + Controls	GCST90012792	Health Study Participation	Welch's Two-Sample T-Test	-2.61783	0.00921975
AD	MCI + Controls	GCST90018736	High Density Lipoprotein Cholesterol Measurement	Welch's Two-Sample T-Test	-2.61823	0.00923309
AD	MCI + Controls	GCST002944	Prostate Carcinoma	Mann Whitney U Test	269464	0.00930482
AD	MCI + Controls	GCST006622	Protein Measurement	Mann Whitney U Test	869987	0.00936615
AD	MCI + Controls	GCST006622	Fetal Genotype Effect Measurement	Mann Whitney U Test	869987	0.00936615
AD	MCI + Controls	GCST002014	Anti-Helicobacter Pylori Serum Igg Measurement	rank sums	-2.59421	0.00948098
AD	MCI + Controls	GCST008569	Serum Immunoglobulin Measurement	Mann Whitney U Test	31326.5	0.0095685
AD	MCI + Controls	GCST004411	Mild Neurocognitive Disorder	Mann Whitney U Test	51363.5	0.00962238
AD	MCI + Controls	GCST004411	Hiv-Associated Neurocognitive Disorder	Mann Whitney U Test	51363.5	0.00962238
AD	MCI + Controls	GCST004411	Asymptomatic Neurocognitive Impairment	Mann Whitney U Test	51363.5	0.00962238
AD	MCI + Controls	GCST004365	Interleukin 17 Receptor A Measurement	rank sums	2.58868	0.00963445
AD	MCI + Controls	GCST90018967	Monocyte Count	Mann Whitney U Test	66868	0.00968518
AD	MCI + Controls	GCST008649	Same-Sex Sexual Behavior	rank sums	2.58568	0.00971864
AD	MCI + Controls	GCST90000473	Interleukin 12 Measurement	Mann Whitney U Test	20413.5	0.0100079
AD	MCI + Controls	GCST90090942	Blood Protein Measurement	Welch's Two-Sample T-Test	-3.16228	0.0101196
AD	MCI + Controls	GCST90087383	Blood Protein Measurement	Welch's Two-Sample T-Test	3.16228	0.0101196
AD	MCI + Controls	GCST004365	Complement Component C8 Measurement	Welch's Two-Sample T-Test	3.16228	0.0101196
AD	MCI + Controls	GCST012481	Cerebral Amyloid Angiopathy	Mann Whitney U Test	66818	0.0101945
AD	MCI + Controls	GCST90014293	Granulocyte Count	Mann Whitney U Test	66817	0.0102103
AD	MCI + Controls	GCST90010359	Qt Interval	Mann Whitney U Test	499453	0.0102304
AD	MCI + Controls	GCST008879	17-Hydroxyprogesterone Measurement	Mann Whitney U Test	359291	0.0102937
AD	MCI + Controls	GCST007990	Coronary Artery Disease	Mann Whitney U Test	52479	0.0104445
AD	MCI + Controls	GCST012696	Anorexia Nervosa	Mann Whitney U Test	66207.5	0.0104553
AD	MCI + Controls	GCST90090591	Blood Protein Measurement	Mann Whitney U Test	14117.5	0.0106033
AD	MCI + Controls	GCST90088905	Blood Protein Measurement	Mann Whitney U Test	14117.5	0.0106033
AD	MCI + Controls	GCST002207	Serum Alanine Aminotransferase Measurement	Mann Whitney U Test	52544.5	0.0109628
AD	MCI + Controls	GCST004607	Platelet Crit	Welch's Two-Sample T-Test	2.54547	0.0113215
AD	MCI + Controls	GCST90060372	Phosphatidylcholine Measurement	Mann Whitney U Test	53418	0.0113633
AD	MCI + Controls	GCST008971	Urate Measurement	Welch's Two-Sample T-Test	-2.53397	0.0116825
AD	MCI + Controls	GCST002560	Type 2 Diabetes Mellitus	Mann Whitney U Test	218624	0.0116959
AD	MCI + Controls	GCST90089174	Blood Protein Measurement	rank sums	-2.51192	0.0120076
AD	MCI + Controls	GCST90019501	Total Cholesterol Measurement	Welch's Two-Sample T-Test	2.51643	0.0122602
AD	MCI + Controls	GCST90026484	Drug Dependence	Mann Whitney U Test	53945	0.0123438
AD	MCI + Controls	GCST006412	Intraocular Pressure Measurement	Welch's Two-Sample T-Test	-2.51215	0.0124431
AD	MCI + Controls	GCST010762	Cognitive Impairment	Mann Whitney U Test	18090	0.0126897
AD	MCI + Controls	GCST010762	Hypotension	Mann Whitney U Test	18090	0.0126897
AD	MCI + Controls	GCST90089052	Blood Protein Measurement	Mann Whitney U Test	397.5	0.0127162
AD	MCI + Controls	GCST000814	Erythrocyte Count	rank sums	-2.48826	0.0128368
AD	MCI + Controls	GCST006651	Quality Of Life During Menstruation Measurement	Mann Whitney U Test	19744.5	0.0129936
AD	MCI + Controls	GCST006651	Sleepiness	Mann Whitney U Test	19744.5	0.0129936
AD	MCI + Controls	GCST003205	Cardiovascular Disease	Mann Whitney U Test	33356.5	0.0130709
AD	MCI + Controls	GCST003205	Response To Calcium Channel Blocker	Mann Whitney U Test	33356.5	0.0130709
AD	MCI + Controls	GCST90000293	Left Ventricular Structural Measurement	Welch's Two-Sample T-Test	2.48367	0.0134381
AD	MCI + Controls	GCST008468	Non-Alcoholic Fatty Liver Disease	Mann Whitney U Test	66537	0.0135635
AD	MCI + Controls	GCST006639	Vaginal Discharge	Mann Whitney U Test	64695	0.013603
AD	MCI + Controls	GCST006639	Quality Of Life During Menstruation Measurement	Mann Whitney U Test	64695	0.013603
AD	MCI + Controls	GCST004365	Lysozyme C Measurement	rank sums	-2.46542	0.0136854
AD	MCI + Controls	GCST90060346	Phosphatidylethanolamine Measurement	Mann Whitney U Test	66511	0.0138421
AD	MCI + Controls	GCST90012033	Matrix Metalloproteinase 1 Measurement	Mann Whitney U Test	66516	0.0138526
AD	MCI + Controls	GCST90089593	Blood Protein Measurement	Mann Whitney U Test	22963	0.0139113
AD	MCI + Controls	GCST004438	Ccl2 Measurement	Welch's Two-Sample T-Test	2.46654	0.0141263
AD	MCI + Controls	GCST001765	Mean Corpuscular Hemoglobin Concentration	Mann Whitney U Test	51008.5	0.014144
AD	MCI + Controls	GCST006296	Response To Ziprasidone	Mann Whitney U Test	66470	0.0144999
AD	MCI + Controls	GCST003766	Wellbeing Measurement	Mann Whitney U Test	66466	0.0145639
AD	MCI + Controls	GCST90001415	Lymphocyte Count	Welch's Two-Sample T-Test	3	0.0149564
AD	MCI + Controls	GCST90043390	Employment Status	Welch's Two-Sample T-Test	3	0.0149564
AD	MCI + Controls	GCST90043012	Employment Status	Welch's Two-Sample T-Test	3	0.0149564
AD	MCI + Controls	GCST90042667	Family History	Welch's Two-Sample T-Test	-3	0.0149564
AD	MCI + Controls	GCST002493	Bone Density	Mann Whitney U Test	219337	0.0150679
AD	MCI + Controls	GCST004365	Angiopoietin-1 Receptor, Soluble Measurement	Mann Whitney U Test	4128	0.0152032
AD	MCI + Controls	GCST008534	Hearing Loss	Mann Whitney U Test	32723	0.0152032
AD	MCI + Controls	GCST001446	White Matter Integrity	Mann Whitney U Test	21543.5	0.0153599
AD	MCI + Controls	GCST006915	Physical Activity Measurement	rank sums	-2.42294	0.0153953
AD	MCI + Controls	GCST90002071	Blood Protein Measurement	Mann Whitney U Test	66335	0.0154046
AD	MCI + Controls	GCST90002335	Mean Corpuscular Volume	Welch's Two-Sample T-Test	2.43278	0.0154488
AD	MCI + Controls	GCST003676	Self Reported Educational Attainment	Welch's Two-Sample T-Test	-2.42894	0.015634
AD	MCI + Controls	GCST001810	Age At Menopause	Welch's Two-Sample T-Test	2.42707	0.0156722
AD	MCI + Controls	GCST90086676	Blood Protein Measurement	Mann Whitney U Test	33061.5	0.0157005
AD	MCI + Controls	GCST90001841	Blood Protein Measurement	Mann Whitney U Test	48355.5	0.0157311
AD	MCI + Controls	GCST90060220	Cholesteryl Ester 18:2 Measurement	Mann Whitney U Test	30738	0.0157358
AD	MCI + Controls	GCST006931	Verbal Memory Measurement	Mann Whitney U Test	24947.5	0.0157714
AD	MCI + Controls	GCST008836	Lung Adenocarcinoma	Mann Whitney U Test	219589	0.0160763
AD	MCI + Controls	GCST012462	Asthma	Mann Whitney U Test	48645.5	0.0161064
AD	MCI + Controls	GCST012462	Eczema	Mann Whitney U Test	48645.5	0.0161064
AD	MCI + Controls	GCST010102	White Matter Integrity	Mann Whitney U Test	66360	0.0161505
AD	MCI + Controls	GCST90007003	Gut Microbiome Measurement	Mann Whitney U Test	534182	0.0162099
AD	MCI + Controls	GCST006186	Systolic Blood Pressure	Mann Whitney U Test	64934	0.0162761
AD	MCI + Controls	GCST006186	Smoking Status Measurement	Mann Whitney U Test	64934	0.0162761
AD	MCI + Controls	GCST011096	Systemic Lupus Erythematosus	Welch's Two-Sample T-Test	2.40908	0.0164779
AD	MCI + Controls	GCST90087784	Blood Protein Measurement	Mann Whitney U Test	35603.5	0.0165081
AD	MCI + Controls	GCST90086130	Psychiatric Disorder	Mann Whitney U Test	45113	0.0165443
AD	MCI + Controls	GCST000574	Pancreatic Carcinoma	rank sums	-2.39516	0.016613
AD	MCI + Controls	GCST000114	Skin Pigmentation	Mann Whitney U Test	39393.5	0.0167183
AD	MCI + Controls	GCST001762	Aspartate Aminotransferase Measurement	Mann Whitney U Test	481498	0.0167667
AD	MCI + Controls	GCST003435	Body Fat Percentage	Mann Whitney U Test	2.04877e+06	0.016807
AD	MCI + Controls	GCST011202	Dilated Cardiomyopathy	Mann Whitney U Test	52954.5	0.0168193
AD	MCI + Controls	GCST003245	White Matter Hyperintensity Measurement	Mann Whitney U Test	66306.5	0.0169265
AD	MCI + Controls	GCST004365	Cd27 Antigen Measurement	Mann Whitney U Test	29365.5	0.0169633
AD	MCI + Controls	GCST004772	Bone Density	Welch's Two-Sample T-Test	-2.39819	0.0169653
AD	MCI + Controls	GCST004365	Interleukin 18 Receptor 1 Measurement	Mann Whitney U Test	92995	0.0169714
AD	MCI + Controls	GCST001607	Renal System Measurement	Mann Whitney U Test	66309	0.0169906
AD	MCI + Controls	GCST90001965	Blood Protein Measurement	Mann Whitney U Test	20051.5	0.0172014
AD	MCI + Controls	GCST000692	Vitiligo	Mann Whitney U Test	45512.5	0.0173526
AD	MCI + Controls	GCST90060752	Sphingomyelin Measurement	Mann Whitney U Test	53016.5	0.0176164
AD	MCI + Controls	GCST90090625	Blood Protein Measurement	Mann Whitney U Test	55196.5	0.0176434
AD	MCI + Controls	GCST90000292	Left Ventricular Structural Measurement	Welch's Two-Sample T-Test	2.38138	0.0177559
AD	MCI + Controls	GCST004962	Response To Darapladib	Mann Whitney U Test	59058	0.0177687
AD	MCI + Controls	GCST004962	Diarrhea	Mann Whitney U Test	59058	0.0177687
AD	MCI + Controls	GCST011967	Waist-Hip Ratio	Mann Whitney U Test	59058	0.0177687
AD	MCI + Controls	GCST004966	Lipoprotein-Associated Phospholipase A(2) Change Measurement	Mann Whitney U Test	10187.5	0.0178244
AD	MCI + Controls	GCST004966	Response To Darapladib	Mann Whitney U Test	10187.5	0.0178244
AD	MCI + Controls	GCST001951	P-Tau Measurement	Mann Whitney U Test	9429	0.0178736
AD	MCI + Controls	GCST000497	Mean Platelet Volume	Mann Whitney U Test	66227	0.0179339
AD	MCI + Controls	GCST90018819	Cholelithiasis	Mann Whitney U Test	53024	0.0179927
AD	MCI + Controls	GCST001557	Venous Thromboembolism	Mann Whitney U Test	13465	0.0180085
AD	MCI + Controls	GCST008153	Lean Body Mass	Mann Whitney U Test	53037.5	0.0182287
AD	MCI + Controls	GCST90086514	Blood Protein Measurement	Mann Whitney U Test	55666	0.0184741
AD	MCI + Controls	GCST001561	Pathological Myopia	Mann Whitney U Test	66207	0.0186038
AD	MCI + Controls	GCST010556	Type 2 Diabetes Mellitus	Mann Whitney U Test	53062	0.0186639
AD	MCI + Controls	GCST009044	High Density Lipoprotein Cholesterol Measurement	Mann Whitney U Test	53717.5	0.0187346
AD	MCI + Controls	GCST007022	Moderate Albuminuria	Mann Whitney U Test	52283	0.0192851
AD	MCI + Controls	GCST007022	Diabetic Nephropathy	Mann Whitney U Test	52283	0.0192851
AD	MCI + Controls	GCST008260	Phospholipase A2, Membrane Associated Measurement	Mann Whitney U Test	52301.5	0.019679
AD	MCI + Controls	GCST004339	Palmitoleic Acid Measurement	Mann Whitney U Test	46751.5	0.0197073
AD	MCI + Controls	GCST012331	Response To Selective Serotonin Reuptake Inhibitor	Mann Whitney U Test	617.5	0.0198478
AD	MCI + Controls	GCST012331	Body Mass Index	Mann Whitney U Test	617.5	0.0198478
AD	MCI + Controls	GCST003770	Neuroticism Measurement	Welch's Two-Sample T-Test	-2.33713	0.0199542
AD	MCI + Controls	GCST002027	Mean Corpuscular Hemoglobin	Mann Whitney U Test	22.5	0.0199645
AD	MCI + Controls	GCST002027	Mean Corpuscular Volume	Mann Whitney U Test	22.5	0.0199645
AD	MCI + Controls	GCST001971	Hypersomnia	Mann Whitney U Test	246213	0.019995
AD	MCI + Controls	GCST90053839	Vitamin D Measurement	Mann Whitney U Test	24976	0.02002
AD	MCI + Controls	GCST009448	Longevity	Mann Whitney U Test	53135.5	0.0200251
AD	MCI + Controls	GCST90019495	Apolipoprotein A 1 Measurement	Welch's Two-Sample T-Test	-2.32734	0.0204828
AD	MCI + Controls	GCST90002364	Red Blood Cell Density Measurement	Mann Whitney U Test	53162	0.0205367
AD	MCI + Controls	GCST90060164	Lysophosphatidylethanolamine Measurement	Mann Whitney U Test	66109.5	0.0205852
AD	MCI + Controls	GCST007624	Behavioural Disinhibition Measurement	Mann Whitney U Test	65943	0.0205874
AD	MCI + Controls	GCST010575	Chronotype Measurement	Mann Whitney U Test	50892.5	0.0206176
AD	MCI + Controls	GCST009731	Natriuretic Peptides B Measurement	rank sums	2.31282	0.0207327
AD	MCI + Controls	GCST90060551	Triglyceride Measurement	Mann Whitney U Test	62644	0.0207821
AD	MCI + Controls	GCST007319	Alzheimer Disease	Mann Whitney U Test	66098	0.0208115
AD	MCI + Controls	GCST000403	Age At Menopause	Mann Whitney U Test	49972	0.0212767
AD	MCI + Controls	GCST007317	Response To Ketamine	Mann Whitney U Test	53209	0.0214716
AD	MCI + Controls	GCST007317	Dissociation Measurement	Mann Whitney U Test	53209	0.0214716
AD	MCI + Controls	GCST002676	Mammographic Density Measurement	Mann Whitney U Test	53142.5	0.0216174
AD	MCI + Controls	GCST000237	Alzheimer Disease	rank sums	-2.29628	0.0216598
AD	MCI + Controls	GCST010987	Bone Mineral Content Measurement	Mann Whitney U Test	198520	0.0216706
AD	MCI + Controls	GCST011039	Parkinson Disease	Mann Whitney U Test	65434.5	0.0217143
AD	MCI + Controls	GCST011039	Disease Progression Measurement	Mann Whitney U Test	65434.5	0.0217143
AD	MCI + Controls	GCST000248	Serum Gamma-Glutamyl Transferase Measurement	rank sums	-2.29491	0.0217383
AD	MCI + Controls	GCST006998	T-Tau Measurement	Mann Whitney U Test	50563	0.0218389
AD	MCI + Controls	GCST004733	Heart Rate Variability Measurement	Mann Whitney U Test	220432	0.0218911
AD	MCI + Controls	GCST006403	Energy Expenditure Measurement	Mann Whitney U Test	227216	0.0219105
AD	MCI + Controls	GCST009296	Body Mass Index	Mann Whitney U Test	28449.5	0.0219791
AD	MCI + Controls	GCST90089428	Blood Protein Measurement	Welch's Two-Sample T-Test	-2.82843	0.0222039
AD	MCI + Controls	GCST90019524	Urate Measurement	Mann Whitney U Test	53259	0.0225076
AD	MCI + Controls	GCST011950	White Matter Hyperintensity Measurement	Mann Whitney U Test	66010	0.0226134
AD	MCI + Controls	GCST004365	Interleukin 1 Receptor Accessory Protein Measurement	Mann Whitney U Test	69711.5	0.0226993
AD	MCI + Controls	GCST000371	Suntan	Mann Whitney U Test	65348.5	0.0229555
AD	MCI + Controls	GCST006475	Unipolar Depression	Welch's Two-Sample T-Test	-2.2829	0.0230135
AD	MCI + Controls	GCST006475	Mood Disorder	Welch's Two-Sample T-Test	-2.2829	0.0230135
AD	MCI + Controls	GCST000583	Creatine Kinase Measurement	Mann Whitney U Test	3356	0.0231221
AD	MCI + Controls	GCST009861	Cryptosporidiosis	Mann Whitney U Test	28980.5	0.0232059
AD	MCI + Controls	GCST90011900	Alkaline Phosphatase Measurement	Welch's Two-Sample T-Test	-2.27915	0.0232451
AD	MCI + Controls	GCST000814	Mean Corpuscular Volume	Mann Whitney U Test	35516	0.0234552
AD	MCI + Controls	GCST90018737	Hemoglobin Measurement	Welch's Two-Sample T-Test	-2.27298	0.0235773
AD	MCI + Controls	GCST90002339	Monocyte Count	Mann Whitney U Test	65965	0.0235861
AD	MCI + Controls	GCST003619	Type 2 Diabetes Mellitus	Mann Whitney U Test	53313.5	0.0236745
AD	MCI + Controls	GCST010008	Digestive System Infectious Disease	Mann Whitney U Test	53316	0.02374
AD	MCI + Controls	GCST90060228	Cholesteryl Ester 20:5 Measurement	Mann Whitney U Test	65954.5	0.0238165
AD	MCI + Controls	GCST001762	Thyroid Stimulating Hormone Measurement	Mann Whitney U Test	28453.5	0.0239699
AD	MCI + Controls	GCST000948	Colorectal Cancer	rank sums	-2.25679	0.0240209
AD	MCI + Controls	GCST005788	Heart Rate Response To Recovery Post Exercise	Mann Whitney U Test	500106	0.0241701
AD	MCI + Controls	GCST009557	Ventricular Enlargement Measurement	Welch's Two-Sample T-Test	2.25783	0.0245975
AD	MCI + Controls	GCST90060552	Phosphatidylcholine Measurement	Mann Whitney U Test	65380	0.0246053
AD	MCI + Controls	GCST90060620	Genotoxic Compound Exposure Measurement	Mann Whitney U Test	65762.5	0.0246865
AD	MCI + Controls	GCST006572	Cognitive Function Measurement	Mann Whitney U Test	53358	0.0246866
AD	MCI + Controls	GCST90060617	Genotoxic Compound Exposure Measurement	Mann Whitney U Test	35320.5	0.0250602
AD	MCI + Controls	GCST012099	Hypertrophic Cardiomyopathy	Mann Whitney U Test	65899	0.0250786
AD	MCI + Controls	GCST90018807	Chronic Obstructive Pulmonary Disease	Mann Whitney U Test	53377	0.025102
AD	MCI + Controls	GCST90001553	Lymphocyte Count	Mann Whitney U Test	20582.5	0.0251443
AD	MCI + Controls	GCST90087576	Blood Protein Measurement	rank sums	2.23688	0.0252939
AD	MCI + Controls	GCST90018956	High Density Lipoprotein Cholesterol Measurement	Welch's Two-Sample T-Test	-2.2448	0.0253827
AD	MCI + Controls	GCST90086794	Blood Protein Measurement	Mann Whitney U Test	46675.5	0.0254216
AD	MCI + Controls	GCST007267	Systolic Blood Pressure	Mann Whitney U Test	53395	0.0255467
AD	MCI + Controls	GCST90001970	Blood Protein Measurement	Mann Whitney U Test	18646	0.0256517
AD	MCI + Controls	GCST007672	Stroke Outcome Severity Measurement	Mann Whitney U Test	256168	0.0257823
AD	MCI + Controls	GCST004703	Autism Spectrum Disorder	Mann Whitney U Test	65863.5	0.0259145
AD	MCI + Controls	GCST004703	Obsessive-Compulsive Disorder	Mann Whitney U Test	65863.5	0.0259145
AD	MCI + Controls	GCST90007000	Gut Microbiome Measurement	Mann Whitney U Test	457868	0.0259199
AD	MCI + Controls	GCST90086805	Blood Protein Measurement	Mann Whitney U Test	39927	0.0259468
AD	MCI + Controls	GCST90089439	Blood Protein Measurement	Mann Whitney U Test	36242.5	0.0260895
AD	MCI + Controls	GCST007625	Behavioural Disinhibition Measurement	Mann Whitney U Test	28235.5	0.0261427
AD	MCI + Controls	GCST90060507	Sphingomyelin Measurement	Mann Whitney U Test	27295.5	0.026403
AD	MCI + Controls	GCST90088942	Intercellular Adhesion Molecule 5 Measurement	Mann Whitney U Test	27898	0.0264327
AD	MCI + Controls	GCST003652	Age At Onset	rank sums	-2.21872	0.0265056
AD	MCI + Controls	GCST003652	Parkinson Disease	rank sums	-2.21872	0.0265056
AD	MCI + Controls	GCST90018892	Pulmonary Tuberculosis	Mann Whitney U Test	8262	0.0267208
AD	MCI + Controls	GCST90018672	Pulmonary Tuberculosis	Mann Whitney U Test	8262	0.0267208
AD	MCI + Controls	GCST002787	Exfoliation Syndrome	Mann Whitney U Test	91372.5	0.0267941
AD	MCI + Controls	GCST009918	Hdl Cholesterol Change Measurement	Mann Whitney U Test	53457.5	0.0269596
AD	MCI + Controls	GCST006697	Parental Longevity	Welch's Two-Sample T-Test	2.21573	0.0272946
AD	MCI + Controls	GCST002424	C-Reactive Protein Measurement	Mann Whitney U Test	52919	0.0275152
AD	MCI + Controls	GCST000515	Bone Density	rank sums	2.2037	0.0275455
AD	MCI + Controls	GCST90017121	Gut Microbiome Measurement	Mann Whitney U Test	2201.5	0.0275612
AD	MCI + Controls	GCST009758	Idiopathic Pulmonary Fibrosis	Mann Whitney U Test	65795.5	0.0275834
AD	MCI + Controls	GCST004309	Mouth Morphology Measurement	Mann Whitney U Test	65790.5	0.0276973
AD	MCI + Controls	GCST010151	Smoking Status Measurement	Mann Whitney U Test	53496	0.0280276
AD	MCI + Controls	GCST010151	Carotid Artery Intima Media Thickness	Mann Whitney U Test	53496	0.0280276
AD	MCI + Controls	GCST007559	Sleep Duration	Welch's Two-Sample T-Test	-2.20419	0.028126
AD	MCI + Controls	GCST008432	Mean Corpuscular Hemoglobin	Mann Whitney U Test	53649	0.0282627
AD	MCI + Controls	GCST007382	Asparagine Measurement	rank sums	-2.19156	0.0284113
AD	MCI + Controls	GCST009603	Schizophrenia	rank sums	-2.1892	0.0285822
AD	MCI + Controls	GCST90060375	Phosphatidylcholine Measurement	Mann Whitney U Test	65751	0.0286578
AD	MCI + Controls	GCST90018942	Alkaline Phosphatase Measurement	Mann Whitney U Test	53528	0.0288558
AD	MCI + Controls	GCST90026518	Mean Platelet Volume	Mann Whitney U Test	53537.5	0.0291017
AD	MCI + Controls	GCST90090624	Blood Protein Measurement	Mann Whitney U Test	53550	0.0291067
AD	MCI + Controls	GCST90042245	Clinical Treatment	Mann Whitney U Test	9	0.0291671
AD	MCI + Controls	GCST90002347	Mean Platelet Volume	Mann Whitney U Test	64693	0.0292777
AD	MCI + Controls	GCST90086147	Varicose Veins	Mann Whitney U Test	30467	0.0295165
AD	MCI + Controls	GCST007630	Drug Use Measurement	Mann Whitney U Test	53600	0.0295918
AD	MCI + Controls	GCST008676	Low Density Lipoprotein Cholesterol Measurement	Mann Whitney U Test	255726	0.029738
AD	MCI + Controls	GCST002467	Total Cholesterol Measurement	Mann Whitney U Test	44014	0.029925
AD	MCI + Controls	GCST002249	Systolic Blood Pressure	Mann Whitney U Test	89169	0.0301606
AD	MCI + Controls	GCST001124	Basal Cell Carcinoma	Mann Whitney U Test	16019.5	0.0302175
AD	MCI + Controls	GCST011956	Systemic Lupus Erythematosus	Welch's Two-Sample T-Test	2.17616	0.0302465
AD	MCI + Controls	GCST005574	Osteoarthritis, Knee	Mann Whitney U Test	51590	0.0302838
AD	MCI + Controls	GCST007334	Language Impairment	Mann Whitney U Test	63018	0.0302855
AD	MCI + Controls	GCST007334	Alzheimer Disease	Mann Whitney U Test	63018	0.0302855
AD	MCI + Controls	GCST008570	Immunoglobulin Isotype Switching Measurement	Mann Whitney U Test	53593	0.0302861
AD	MCI + Controls	GCST012101	Hypertrophic Cardiomyopathy	Mann Whitney U Test	65688.5	0.0303964
AD	MCI + Controls	GCST90090383	Blood Protein Measurement	Mann Whitney U Test	52326	0.0306038
AD	MCI + Controls	GCST009457	Eosinophil Count	Mann Whitney U Test	24799	0.0306286
AD	MCI + Controls	GCST006628	Systolic Blood Pressure	Welch's Two-Sample T-Test	2.17086	0.0306347
AD	MCI + Controls	GCST007133	Triglyceride Measurement	Welch's Two-Sample T-Test	2.16981	0.0306456
AD	MCI + Controls	GCST004410	Hiv-Associated Neurocognitive Disorder	Mann Whitney U Test	54149.5	0.0306567
AD	MCI + Controls	GCST004410	Asymptomatic Neurocognitive Impairment	Mann Whitney U Test	54149.5	0.0306567
AD	MCI + Controls	GCST90060298	Phosphatidylcholine Measurement	Mann Whitney U Test	53605.5	0.030917
AD	MCI + Controls	GCST90026614	Functional Brain Measurement	rank sums	2.15598	0.031085
AD	MCI + Controls	GCST90026627	Functional Brain Measurement	rank sums	-2.15598	0.031085
AD	MCI + Controls	GCST90026613	Functional Brain Measurement	rank sums	-2.15598	0.031085
AD	MCI + Controls	GCST90001861	Blood Protein Measurement	Mann Whitney U Test	28794	0.0313556
AD	MCI + Controls	GCST90060545	Phosphatidylcholine Measurement	Mann Whitney U Test	54405.5	0.0314766
AD	MCI + Controls	GCST009640	Urinary Albumin To Creatinine Ratio	Mann Whitney U Test	53624.5	0.0314801
AD	MCI + Controls	GCST90060199	Diglyceride Measurement	Welch's Two-Sample T-Test	2.15902	0.0314961
AD	MCI + Controls	GCST90012028	Protein Measurement	Mann Whitney U Test	64867.5	0.0316241
AD	MCI + Controls	GCST010376	Intraocular Pressure Measurement	Welch's Two-Sample T-Test	-2.15742	0.0316498
AD	MCI + Controls	GCST010095	Facial Emotion Recognition Measurement	Mann Whitney U Test	23453	0.0316861
AD	MCI + Controls	GCST000178	C-Reactive Protein Measurement	Mann Whitney U Test	40738	0.0316976
AD	MCI + Controls	GCST90086223	Blood Protein Measurement	rank sums	-2.14518	0.0319388
AD	MCI + Controls	GCST90088703	Blood Protein Measurement	rank sums	2.14484	0.0319653
AD	MCI + Controls	GCST002033	Malaria	Mann Whitney U Test	65628.5	0.0320493
AD	MCI + Controls	GCST006197	Type 1 Diabetes Mellitus	Mann Whitney U Test	298762	0.0320549
AD	MCI + Controls	GCST006197	Event Free Survival Time	Mann Whitney U Test	298762	0.0320549
AD	MCI + Controls	GCST006197	Autoantibody Measurement	Mann Whitney U Test	298762	0.0320549
AD	MCI + Controls	GCST90089348	Blood Protein Measurement	rank sums	-2.14221	0.0321766
AD	MCI + Controls	GCST004234	High Density Lipoprotein Cholesterol Measurement	Mann Whitney U Test	221631	0.0322312
AD	MCI + Controls	GCST90060343	Phosphatidylethanolamine Measurement	Mann Whitney U Test	65604	0.0326348
AD	MCI + Controls	GCST007696	Information Processing Speed	Mann Whitney U Test	32734	0.032727
AD	MCI + Controls	GCST90088996	Ccl11 Measurement	Mann Whitney U Test	52056.5	0.0328925
AD	MCI + Controls	GCST002486	Exfoliation Syndrome	Mann Whitney U Test	65087.5	0.0329512
AD	MCI + Controls	GCST003453	Circadian Rhythm	Mann Whitney U Test	53681.5	0.0330931
AD	MCI + Controls	GCST004705	Systolic Blood Pressure	rank sums	-2.13021	0.0331541
AD	MCI + Controls	GCST004705	Diastolic Blood Pressure	rank sums	-2.13021	0.0331541
AD	MCI + Controls	GCST90018735	Glucose Measurement	Welch's Two-Sample T-Test	-2.13632	0.0333624
AD	MCI + Controls	GCST90001840	Blood Protein Measurement	Mann Whitney U Test	44154	0.0334169
AD	MCI + Controls	GCST009300	Body Mass Index	rank sums	-2.12682	0.033435
AD	MCI + Controls	GCST009299	Body Mass Index	rank sums	-2.12682	0.033435
AD	MCI + Controls	GCST004423	Macrophage Migration Inhibitory Factor Measurement	Mann Whitney U Test	65581	0.0334677
AD	MCI + Controls	GCST004302	Primary Biliary Cirrhosis	Welch's Two-Sample T-Test	2.13409	0.0334822
AD	MCI + Controls	GCST004694	Sleep Duration	Mann Whitney U Test	37976	0.0338059
AD	MCI + Controls	GCST000993	Vascular Dementia	rank sums	2.12209	0.0338299
AD	MCI + Controls	GCST004336	Cognitive Inhibition Measurement	Mann Whitney U Test	2195	0.0338435
AD	MCI + Controls	GCST90088718	Blood Protein Measurement	Mann Whitney U Test	3666	0.0340032
AD	MCI + Controls	GCST90060618	Genotoxic Compound Exposure Measurement	Mann Whitney U Test	46894	0.0341129
AD	MCI + Controls	GCST001158	Fibrinogen Measurement	Mann Whitney U Test	17460	0.0341965
AD	MCI + Controls	GCST90001451	Leukocyte Count	Mann Whitney U Test	53723.5	0.0342019
AD	MCI + Controls	GCST90087087	Blood Protein Measurement	rank sums	2.11655	0.0342978
AD	MCI + Controls	GCST90089746	Blood Protein Measurement	rank sums	2.11655	0.0342978
AD	MCI + Controls	GCST90090819	Blood Protein Measurement	Mann Whitney U Test	47922	0.0343231
AD	MCI + Controls	GCST003012	Obstructive Sleep Apnea	Mann Whitney U Test	48360	0.0344556
AD	MCI + Controls	GCST004133	Ulcerative Colitis	Mann Whitney U Test	65504.5	0.0346175
AD	MCI + Controls	GCST010057	Vital Capacity	Mann Whitney U Test	59848.5	0.034653
AD	MCI + Controls	GCST007413	Depressive Symptom Measurement	Mann Whitney U Test	47464	0.0347368
AD	MCI + Controls	GCST007413	Stressful Life Event Measurement	Mann Whitney U Test	47464	0.0347368
AD	MCI + Controls	GCST004365	Haptoglobin Measurement	Mann Whitney U Test	178144	0.0348892
AD	MCI + Controls	GCST90086542	Blood Protein Measurement	Mann Whitney U Test	53	0.0349167
AD	MCI + Controls	GCST90091018	Sleep Apnea Measurement	Mann Whitney U Test	3249	0.0350498
AD	MCI + Controls	GCST90002409	Body Mass Index	Welch's Two-Sample T-Test	-2.11424	0.0351747
AD	MCI + Controls	GCST006652	Quality Of Life During Menstruation Measurement	Mann Whitney U Test	57548	0.0351989
AD	MCI + Controls	GCST006652	Stiff Neck	Mann Whitney U Test	57548	0.0351989
AD	MCI + Controls	GCST90013406	Alkaline Phosphatase Measurement	Mann Whitney U Test	53752	0.0352643
AD	MCI + Controls	GCST90001855	Blood Protein Measurement	Mann Whitney U Test	50486.5	0.0353054
AD	MCI + Controls	GCST011206	Left Ventricular Diastolic Function Measurement	Mann Whitney U Test	53774	0.0357526
AD	MCI + Controls	GCST90060315	Phosphatidylethanolamine Measurement	Mann Whitney U Test	65501.5	0.035907
AD	MCI + Controls	GCST90018579	Breast Carcinoma	Mann Whitney U Test	65477	0.0362463
AD	MCI + Controls	GCST90089140	Blood Protein Measurement	Mann Whitney U Test	32297	0.0364007
AD	MCI + Controls	GCST000945	Coronary Artery Disease	Mann Whitney U Test	53809	0.0364408
AD	MCI + Controls	GCST90014130	Coronary Artery Disease	Mann Whitney U Test	65478.5	0.0366378
AD	MCI + Controls	GCST90014130	Ischemic Stroke	Mann Whitney U Test	65478.5	0.0366378
AD	MCI + Controls	GCST003873	Alcohol Consumption Measurement	Mann Whitney U Test	170784	0.0366985
AD	MCI + Controls	GCST003873	Colorectal Cancer	Mann Whitney U Test	170784	0.0366985
AD	MCI + Controls	GCST90000047	Age At First Sexual Intercourse Measurement	Mann Whitney U Test	53800	0.0367855
AD	MCI + Controls	GCST001920	Qrs Duration	Welch's Two-Sample T-Test	2.09356	0.0370028
AD	MCI + Controls	GCST90060129	Fatty Acid Measurement	Mann Whitney U Test	54146	0.0370565
AD	MCI + Controls	GCST010797	Ovarian Carcinoma	Welch's Two-Sample T-Test	2.09321	0.0370575
AD	MCI + Controls	GCST010797	Prostate Carcinoma	Welch's Two-Sample T-Test	2.09321	0.0370575
AD	MCI + Controls	GCST010797	Breast Carcinoma	Welch's Two-Sample T-Test	2.09321	0.0370575
AD	MCI + Controls	GCST90090747	Blood Protein Measurement	rank sums	-2.08337	0.0372177
AD	MCI + Controls	GCST000052	Colorectal Cancer	Mann Whitney U Test	27870	0.0375
AD	MCI + Controls	GCST000432	Alcohol Dependence	Mann Whitney U Test	53077	0.0376133
AD	MCI + Controls	GCST90088368	Blood Protein Measurement	Mann Whitney U Test	351.5	0.0377211
AD	MCI + Controls	GCST009304	Attention Function Measurement	Welch's Two-Sample T-Test	-2.08229	0.0380586
AD	MCI + Controls	GCST90060756	Phosphatidylcholine Measurement	Mann Whitney U Test	57127	0.0380729
AD	MCI + Controls	GCST003074	Cerebral Amyloid Deposition Measurement	Mann Whitney U Test	65370	0.0381858
AD	MCI + Controls	GCST007678	Brooding Stress Response	Mann Whitney U Test	47814.5	0.038336
AD	MCI + Controls	GCST90060303	Phosphatidylcholine Measurement	Mann Whitney U Test	53853.5	0.0385461
AD	MCI + Controls	GCST90019507	Serum Gamma-Glutamyl Transferase Measurement	Welch's Two-Sample T-Test	-2.07471	0.0386743
AD	MCI + Controls	GCST001606	Renal System Measurement	Welch's Two-Sample T-Test	-2.07542	0.0386996
AD	MCI + Controls	GCST90088310	Blood Protein Measurement	Mann Whitney U Test	20489	0.0387358
AD	MCI + Controls	GCST001484	Infant Head Circumference	Mann Whitney U Test	48537.5	0.0387482
AD	MCI + Controls	GCST006533	Body Mass Index	rank sums	-2.06485	0.0389369
AD	MCI + Controls	GCST006533	Visceral Adipose Tissue Measurement	rank sums	-2.06485	0.0389369
AD	MCI + Controls	GCST90060297	Phosphatidylethanolamine Measurement	Mann Whitney U Test	44143.5	0.0391422
AD	MCI + Controls	GCST007227	Qrs Duration	Welch's Two-Sample T-Test	-2.06609	0.039448
AD	MCI + Controls	GCST90060395	Phosphatidylcholine Measurement	Mann Whitney U Test	65391.5	0.0395293
AD	MCI + Controls	GCST001762	Birth Weight	Welch's Two-Sample T-Test	-2.06635	0.0395534
AD	MCI + Controls	GCST90060313	Phosphatidylethanolamine Measurement	Welch's Two-Sample T-Test	2.06548	0.0395887
AD	MCI + Controls	GCST008863	Malate Measurement	Mann Whitney U Test	53950	0.0396691
AD	MCI + Controls	GCST002734	Body Mass Index	Mann Whitney U Test	19864	0.0399326
AD	MCI + Controls	GCST005367	Vitamin D Measurement	Mann Whitney U Test	53895.5	0.0399447
AD	MCI + Controls	GCST002677	Iron Biomarker Measurement	Mann Whitney U Test	53808.5	0.0400777
AD	MCI + Controls	GCST002677	Ferritin Measurement	Mann Whitney U Test	53808.5	0.0400777
AD	MCI + Controls	GCST001923	Glomerular Filtration Rate	Mann Whitney U Test	250188	0.0401422
AD	MCI + Controls	GCST90090712	Blood Protein Measurement	Mann Whitney U Test	39202	0.0402613
AD	MCI + Controls	GCST009447	Parental Longevity	Mann Whitney U Test	65366	0.0404135
AD	MCI + Controls	GCST002422	Alzheimer Disease	Mann Whitney U Test	65350	0.040681
AD	MCI + Controls	GCST004365	Ccl4 Measurement	Mann Whitney U Test	15762	0.040683
AD	MCI + Controls	GCST90060403	Sphingomyelin Measurement	Mann Whitney U Test	35880	0.0407086
AD	MCI + Controls	GCST000855	Parkinson Disease	Mann Whitney U Test	18250	0.0407711
AD	MCI + Controls	GCST006387	Thyroid Nodule	rank sums	-2.04557	0.0407987
AD	MCI + Controls	GCST90060201	Diacylglycerol 38:4 Measurement	Mann Whitney U Test	65354.5	0.0408145
AD	MCI + Controls	GCST001095	Response To Antineoplastic Agent	Mann Whitney U Test	43027.5	0.0409049
AD	MCI + Controls	GCST007333	Alzheimer Disease	Mann Whitney U Test	65347.5	0.0410323
AD	MCI + Controls	GCST005803	Corneal Astigmatism	Mann Whitney U Test	65344	0.0411878
AD	MCI + Controls	GCST003658	Insulin Sensitivity Measurement	Mann Whitney U Test	65310.5	0.0413794
AD	MCI + Controls	GCST003658	Body Mass Index	Mann Whitney U Test	65310.5	0.0413794
AD	MCI + Controls	GCST90089429	Blood Protein Measurement	Mann Whitney U Test	334	0.0414209
AD	MCI + Controls	GCST003838	Circadian Rhythm	Welch's Two-Sample T-Test	2.04537	0.0415068
AD	MCI + Controls	GCST003217	Triglyceride Measurement	Mann Whitney U Test	65326	0.0418231
AD	MCI + Controls	GCST010245	Low Density Lipoprotein Cholesterol Measurement	Welch's Two-Sample T-Test	2.04128	0.0418943
AD	MCI + Controls	GCST90089869	Blood Protein Measurement	rank sums	2.03115	0.0422397
AD	MCI + Controls	GCST90060619	Osteocalcin Measurement	Mann Whitney U Test	54029	0.0424382
AD	MCI + Controls	GCST006078	Amino Acid Measurement	Mann Whitney U Test	65255.5	0.0425974
AD	MCI + Controls	GCST90060167	Lysophosphatidylcholine Measurement	Mann Whitney U Test	65304	0.0426301
AD	MCI + Controls	GCST002200	Unipolar Depression	rank sums	-2.02343	0.0430285
AD	MCI + Controls	GCST002200	Anxiety	rank sums	-2.02343	0.0430285
AD	MCI + Controls	GCST005582	Coronary Artery Disease	Mann Whitney U Test	54060	0.0433106
AD	MCI + Controls	GCST007666	Depressive Symptom Measurement	Mann Whitney U Test	63395	0.0435148
AD	MCI + Controls	GCST007666	Response To Antidepressant	Mann Whitney U Test	63395	0.0435148
AD	MCI + Controls	GCST90085698	Stuttering	Mann Whitney U Test	53998.5	0.043683
AD	MCI + Controls	GCST006625	Parental Genotype Effect Measurement	Mann Whitney U Test	2466.5	0.0437455
AD	MCI + Controls	GCST006625	Protein Measurement	Mann Whitney U Test	2466.5	0.0437455
AD	MCI + Controls	GCST90087471	Blood Protein Measurement	Mann Whitney U Test	59940.5	0.0438177
AD	MCI + Controls	GCST90002007	Blood Protein Measurement	Mann Whitney U Test	36722.5	0.0438951
AD	MCI + Controls	GCST90001887	Blood Protein Measurement	Mann Whitney U Test	6719	0.0439521
AD	MCI + Controls	GCST001320	Acute Lymphoblastic Leukemia	Welch's Two-Sample T-Test	2.01606	0.0441331
AD	MCI + Controls	GCST005829	Grip Strength Measurement	Welch's Two-Sample T-Test	2.01956	0.0441556
AD	MCI + Controls	GCST001247	Ferritin Measurement	Mann Whitney U Test	796.5	0.044255
AD	MCI + Controls	GCST008763	Sensory Perception Of Sweet Taste	Mann Whitney U Test	22415	0.0443468
AD	MCI + Controls	GCST90088605	Blood Protein Measurement	rank sums	2.00902	0.0445347
AD	MCI + Controls	GCST004797	Infant Grey Matter Volume Measurement	Mann Whitney U Test	65248	0.0446473
AD	MCI + Controls	GCST001873	Mean Corpuscular Hemoglobin Concentration	Mann Whitney U Test	9189	0.0447611
AD	MCI + Controls	GCST90088312	Blood Protein Measurement	Mann Whitney U Test	9985	0.0447844
AD	MCI + Controls	GCST001361	Ankle Brachial Index	rank sums	2.00564	0.0448947
AD	MCI + Controls	GCST90019513	Lipoprotein A Measurement	Mann Whitney U Test	54031	0.0449105
AD	MCI + Controls	GCST90018783	Aortic Aneurysm	Mann Whitney U Test	53843.5	0.0449626
AD	MCI + Controls	GCST000056	Restless Legs Syndrome	Mann Whitney U Test	65100.5	0.0449799
AD	MCI + Controls	GCST90001867	Blood Protein Measurement	Mann Whitney U Test	28538	0.0449897
AD	MCI + Controls	GCST009976	Suicidal Ideation	Mann Whitney U Test	46894	0.0449901
AD	MCI + Controls	GCST90090075	Intercellular Adhesion Molecule 5 Measurement	Mann Whitney U Test	27594	0.0454441
AD	MCI + Controls	GCST90086539	Blood Protein Measurement	Mann Whitney U Test	13053	0.0455051
AD	MCI + Controls	GCST90002348	Mean Platelet Volume	Mann Whitney U Test	65224.5	0.0456205
AD	MCI + Controls	GCST005767	Coronary Artery Disease	Mann Whitney U Test	23313	0.0456966
AD	MCI + Controls	GCST000289	Triglyceride Measurement	Mann Whitney U Test	65213.5	0.0459444
AD	MCI + Controls	GCST006096	Solar Lentigines Measurement	Mann Whitney U Test	64728	0.0461247
AD	MCI + Controls	GCST000742	Chronic Kidney Disease	Mann Whitney U Test	64960	0.046192
AD	MCI + Controls	GCST004365	Endothelial Cell-Selective Adhesion Molecule Measurement	rank sums	1.99178	0.0463951
AD	MCI + Controls	GCST90088110	Blood Protein Measurement	rank sums	-1.98978	0.0466152
AD	MCI + Controls	GCST90090686	Blood Protein Measurement	Mann Whitney U Test	25332	0.0467122
AD	MCI + Controls	GCST001404	Gallbladder Neoplasm	Mann Whitney U Test	35287.5	0.0467151
AD	MCI + Controls	GCST90089406	Blood Protein Measurement	Mann Whitney U Test	19614	0.0467158
AD	MCI + Controls	GCST90086687	Blood Protein Measurement	Mann Whitney U Test	57105.5	0.0468115
AD	MCI + Controls	GCST90060557	Phosphatidylcholine Measurement	Mann Whitney U Test	60996	0.0469775
AD	MCI + Controls	GCST90060650	Cholesteryl Ester 20:3 Measurement	Mann Whitney U Test	54111	0.0470199
AD	MCI + Controls	GCST001792	Colorectal Cancer	Mann Whitney U Test	212584	0.0471075
AD	MCI + Controls	GCST90013414	Covid-19	Mann Whitney U Test	4114.5	0.0471547
AD	MCI + Controls	GCST000287	Low Density Lipoprotein Cholesterol Measurement	Welch's Two-Sample T-Test	1.99034	0.0472194
AD	MCI + Controls	GCST002545	Ossification Of The Posterior Longitudinal Ligament Of The Spine	Mann Whitney U Test	53820.5	0.0472459
AD	MCI + Controls	GCST002802	White Wine Liking Measurement	Mann Whitney U Test	53490	0.0473763
AD	MCI + Controls	GCST007995	Childhood Onset Asthma	Welch's Two-Sample T-Test	-1.9892	0.0474077
AD	MCI + Controls	GCST90088164	Blood Protein Measurement	rank sums	1.98261	0.0474113
AD	MCI + Controls	GCST004983	Parental Longevity	Mann Whitney U Test	117642	0.0475499
AD	MCI + Controls	GCST90002363	Red Blood Cell Density Measurement	Mann Whitney U Test	54100	0.0476131
AD	MCI + Controls	GCST000547	Cleft Lip	Mann Whitney U Test	53373	0.0476924
AD	MCI + Controls	GCST005213	Childhood Onset Asthma	Mann Whitney U Test	64863	0.0477639
AD	MCI + Controls	GCST90060514	Phosphatidylcholine Measurement	Mann Whitney U Test	57327.5	0.0479516
AD	MCI + Controls	GCST004365	Map Kinase-Activated Protein Kinase 2 Measurement	rank sums	-1.97763	0.0479702
AD	MCI + Controls	GCST003181	Intermittent Staphylococcus Aureus Carrier Status	Mann Whitney U Test	52605.5	0.0482142
AD	MCI + Controls	GCST000719	Alopecia Areata	Mann Whitney U Test	54120.5	0.0484193
AD	MCI + Controls	GCST004963	Lipoprotein-Associated Phospholipase A(2) Measurement	Mann Whitney U Test	35904.5	0.048545
AD	MCI + Controls	GCST90042678	Family History Of Alzheimer's Disease	Mann Whitney U Test	425.5	0.0486401
AD	MCI + Controls	GCST001762	Ccl2 Measurement	Mann Whitney U Test	65143.5	0.0487426
AD	MCI + Controls	GCST90002246	Hba1c Measurement	Mann Whitney U Test	38283	0.0487502
AD	MCI + Controls	GCST008231	Prostate Carcinoma	Mann Whitney U Test	31177	0.0488674
AD	MCI + Controls	GCST009378	Bone Mineral Content Measurement	Mann Whitney U Test	1.23885e+06	0.0492137
AD	MCI + Controls	GCST009003	Body Mass Index	Welch's Two-Sample T-Test	-1.97326	0.0492241
AD	MCI + Controls	GCST90060378	Phosphatidylcholine Measurement	Mann Whitney U Test	65133	0.0492761
AD	MCI + Controls	GCST001052	Alcohol Dependence	Welch's Two-Sample T-Test	1.97014	0.0495789
AD	MCI + Controls	GCST011161	Macrovascular Complications Of Diabetes	Mann Whitney U Test	65119.5	0.0495806
AD	MCI + Controls	GCST003434	Obsessive-Compulsive Symptom Measurement	Mann Whitney U Test	65123.5	0.0496576
AD	MCI + Controls	GCST90012004	Interleukin 1 Receptor Antagonist Measurement	Mann Whitney U Test	53692	0.0496705
AD	MCI + Controls	GCST009008	Malignant Epithelial Tumor Of Ovary	Mann Whitney U Test	64795	0.0497382
AD	MCI + Controls	GCST004546	Erythrocyte Count	Mann Whitney U Test	175.5	0.0497799
AD	MCI + Controls	GCST004544	Mean Corpuscular Volume	Mann Whitney U Test	244.5	0.0497799
AD	MCI + Controls	GCST004543	Mean Corpuscular Hemoglobin Concentration	Mann Whitney U Test	175.5	0.0497799
AD	MCI + Controls	GCST003795	Age At First Birth Measurement	Welch's Two-Sample T-Test	1.96854	0.0497929
AD	MCI + Controls	GCST001719	Prostate Carcinoma	Welch's Two-Sample T-Test	-2.44949	0.0498253
AD	MCI + Controls	GCST90001404	Lymphocyte Count	Welch's Two-Sample T-Test	-2.44949	0.0498253
AD	MCI + Controls	GCST004057	Creatinine Clearance Measurement	Welch's Two-Sample T-Test	-2.44949	0.0498253
AD	MCI + Controls	GCST90087928	Blood Protein Measurement	Welch's Two-Sample T-Test	-2.44949	0.0498253
AD	MCI + Controls	GCST90042008	Clinical Treatment	Welch's Two-Sample T-Test	-2.44949	0.0498253
AD	MCI + Controls	GCST006622	Interleukin 4 Measurement	Welch's Two-Sample T-Test	-2.44949	0.0498253
AD	MCI + Controls	GCST004219	Skin Pigmentation	Mann Whitney U Test	223077	0.0500157
AD	MCI + Controls	GCST001005	High Density Lipoprotein Cholesterol Measurement	Mann Whitney U Test	65107	0.0500814
AD	MCI + Controls	GCST001005	Triglyceride Measurement	Mann Whitney U Test	65107	0.0500814
AD	MCI + Controls	GCST90000291	Left Ventricular Structural Measurement	Welch's Two-Sample T-Test	1.96591	0.0501139
AD	MCI + Controls	GCST004365	Heparin Cofactor 2 Measurement	Mann Whitney U Test	20630	0.050134
AD	MCI + Controls	GCST003963	Neuropathic Pain	Mann Whitney U Test	17275.5	0.0502298
AD	MCI + Controls	GCST006198	Temporal Arteritis	Mann Whitney U Test	39273	0.0502732
AD	MCI + Controls	GCST001290	Body Height	Mann Whitney U Test	54166	0.0502743
AD	MCI + Controls	GCST006405	Coronary Artery Disease	Mann Whitney U Test	36202.5	0.0504089
AD	MCI + Controls	GCST004405	Alcohol Consumption Measurement	rank sums	-1.95586	0.0504818
AD	MCI + Controls	GCST004405	Alcohol Drinking	rank sums	-1.95586	0.0504818
AD	MCI + Controls	GCST009061	Leukocyte Count	Mann Whitney U Test	61907.5	0.0505304
AD	MCI + Controls	GCST90018757	Uric Acid Measurement	Welch's Two-Sample T-Test	-1.96135	0.0505823
AD	MCI + Controls	GCST003180	Atopic Eczema	Mann Whitney U Test	54174	0.0506379
AD	MCI + Controls	GCST003180	Childhood Onset Asthma	Mann Whitney U Test	54174	0.0506379
AD	MCI + Controls	GCST003180	Atopic March	Mann Whitney U Test	54174	0.0506379
AD	MCI + Controls	GCST008617	Hematuria	Mann Whitney U Test	55538.5	0.0507776
AD	MCI + Controls	GCST008613	Hematuria	Mann Whitney U Test	55538.5	0.0507776
AD	MCI + Controls	GCST90018751	Erythrocyte Count	Welch's Two-Sample T-Test	-1.95603	0.0511308
AD	MCI + Controls	GCST90027893	Response To Bisphosphonate	Mann Whitney U Test	47548	0.0512988
AD	MCI + Controls	GCST90027893	Osteonecrosis	Mann Whitney U Test	47548	0.0512988
AD	MCI + Controls	GCST90012019	Chemokine (C-X-C Motif) Ligand 1 Measurement	Mann Whitney U Test	52618.5	0.0513539
AD	MCI + Controls	GCST004365	Fc Receptor-Like Protein 3 Measurement	rank sums	-1.94841	0.051366
AD	MCI + Controls	GCST90001857	Blood Protein Measurement	Mann Whitney U Test	55247.5	0.0514546
AD	MCI + Controls	GCST90060488	Phosphatidylinositol Measurement	Mann Whitney U Test	50811.5	0.0514561
AD	MCI + Controls	GCST002830	Urate Measurement	Mann Whitney U Test	508472	0.0515755
AD	MCI + Controls	GCST008023	Sensory Perception Of Taste	Mann Whitney U Test	45892	0.0516044
AD	MCI + Controls	GCST010418	Liver Fat Measurement	Mann Whitney U Test	65046	0.051617
AD	MCI + Controls	GCST010418	Liver Disease Biomarker	Mann Whitney U Test	65046	0.051617
AD	MCI + Controls	GCST011209	Left Ventricular Ejection Fraction Measurement	Mann Whitney U Test	65075.5	0.0516368
AD	MCI + Controls	GCST90089740	Blood Protein Measurement	Mann Whitney U Test	16423.5	0.0518154
AD	MCI + Controls	GCST90011821	Ovarian Carcinoma	Mann Whitney U Test	14	0.0518156
AD	MCI + Controls	GCST003303	Low Density Lipoprotein Cholesterol Measurement	Mann Whitney U Test	169194	0.0519203
AD	MCI + Controls	GCST001247	Triglyceride Measurement	Mann Whitney U Test	40481	0.0520681
AD	MCI + Controls	GCST000793	Open-Angle Glaucoma	rank sums	-1.94124	0.0522295
AD	MCI + Controls	GCST000221	Type 2 Diabetes Mellitus	Mann Whitney U Test	54186.5	0.0522394
AD	MCI + Controls	GCST004422	Vascular Endothelial Growth Factor Measurement	Mann Whitney U Test	65062.5	0.0522687
AD	MCI + Controls	GCST90086300	Blood Protein Measurement	Mann Whitney U Test	32017	0.0523414
AD	MCI + Controls	GCST005938	Cranial Vault Morphology Measurement	Mann Whitney U Test	54216	0.0524504
AD	MCI + Controls	GCST002101	Hiv-1 Infection	Mann Whitney U Test	1141	0.0525541
AD	MCI + Controls	GCST009141	Ankle Brachial Index	rank sums	-1.93856	0.0525543
AD	MCI + Controls	GCST000664	Vitamin D Measurement	Mann Whitney U Test	38688.5	0.0527015
AD	MCI + Controls	GCST90018932	Angina Pectoris	Mann Whitney U Test	54223	0.0527698
AD	MCI + Controls	GCST90026641	Coronary Artery Calcification	Mann Whitney U Test	45250.5	0.0527745
AD	MCI + Controls	GCST001576	Non-Alcoholic Fatty Liver Disease	Mann Whitney U Test	64928.5	0.0529144
AD	MCI + Controls	GCST90034525	Total Joint Arthroplasty	Mann Whitney U Test	64037	0.0529648
AD	MCI + Controls	GCST90034525	Osteoarthritis, Knee	Mann Whitney U Test	64037	0.0529648
AD	MCI + Controls	GCST90089344	Blood Protein Measurement	Mann Whitney U Test	487	0.0531182
AD	MCI + Controls	GCST90060451	Phosphatidylcholine Measurement	Mann Whitney U Test	65038	0.053326
AD	MCI + Controls	GCST90086165	Bmi-Adjusted Hip Circumference	Mann Whitney U Test	67.5	0.0533369
AD	MCI + Controls	GCST90060349	Phosphatidylcholine Measurement	Mann Whitney U Test	54236.5	0.053361
AD	MCI + Controls	GCST90086401	Blood Protein Measurement	Mann Whitney U Test	34191	0.0534429
AD	MCI + Controls	GCST90090005	Blood Protein Measurement	Mann Whitney U Test	42951.5	0.0535754
AD	MCI + Controls	GCST90018858	Liver Neoplasm	Mann Whitney U Test	64356	0.0536165
AD	MCI + Controls	GCST008834	Non-Small Cell Lung Carcinoma	Mann Whitney U Test	360916	0.0537359
AD	MCI + Controls	GCST003045	Ulcerative Colitis	Welch's Two-Sample T-Test	1.93431	0.0538315
AD	MCI + Controls	GCST90011995	Vascular Endothelial Growth Factor Measurement	Mann Whitney U Test	64719	0.0538884
AD	MCI + Controls	GCST003171	Visceral Adipose Tissue Measurement	Mann Whitney U Test	216814	0.0541048
AD	MCI + Controls	GCST005342	Kynurenine Measurement	Mann Whitney U Test	53989.5	0.0543552
AD	MCI + Controls	GCST002662	Breast Carcinoma	Mann Whitney U Test	64282.5	0.0544073
AD	MCI + Controls	GCST90018947	Body Mass Index	Welch's Two-Sample T-Test	-1.92704	0.054763
AD	MCI + Controls	GCST009524	Household Income	Welch's Two-Sample T-Test	-1.92677	0.0547835
AD	MCI + Controls	GCST004970	Response To Reward	Mann Whitney U Test	54270	0.0548599
AD	MCI + Controls	GCST004970	Caudate Nucleus Measurement	Mann Whitney U Test	54270	0.0548599
AD	MCI + Controls	GCST004970	Functional Brain Measurement	Mann Whitney U Test	54270	0.0548599
AD	MCI + Controls	GCST90089059	Blood Protein Measurement	Mann Whitney U Test	13072.5	0.054949
AD	MCI + Controls	GCST012198	Interleukin-6 Measurement	Mann Whitney U Test	53528	0.0550138
AD	MCI + Controls	GCST90026598	Age At Menopause	Welch's Two-Sample T-Test	-1.92317	0.0552472
AD	MCI + Controls	GCST90025872	Chronic Widespread Pain	Mann Whitney U Test	54281	0.0553542
AD	MCI + Controls	GCST90000619	Vitamin D Measurement	Welch's Two-Sample T-Test	1.9219	0.0553552
AD	MCI + Controls	GCST001696	Smoking Behavior	Mann Whitney U Test	41877.5	0.0553865
AD	MCI + Controls	GCST90089114	Blood Protein Measurement	rank sums	1.91479	0.0555187
AD	MCI + Controls	GCST001991	Body Weight Loss	Mann Whitney U Test	46611.5	0.055559
AD	MCI + Controls	GCST008525	Artificially Sweetened Beverage Consumption Measurement	Mann Whitney U Test	64791	0.0559813
AD	MCI + Controls	GCST90002389	Lymphocyte Percentage Of Leukocytes	Mann Whitney U Test	54296	0.0560455
AD	MCI + Controls	GCST005863	Age At Menopause	Mann Whitney U Test	54297.5	0.0561143
AD	MCI + Controls	GCST000801	Breast Carcinoma	rank sums	-1.90961	0.0561833
AD	MCI + Controls	GCST012013	Cataract	Welch's Two-Sample T-Test	1.90822	0.056749
AD	MCI + Controls	GCST008731	Inflammatory Bowel Disease	rank sums	-1.90478	0.0568089
AD	MCI + Controls	GCST003739	Esophageal Adenocarcinoma	Mann Whitney U Test	64953.5	0.0568524
AD	MCI + Controls	GCST90089189	Blood Protein Measurement	rank sums	1.90363	0.0569583
AD	MCI + Controls	GCST90089754	Blood Protein Measurement	rank sums	1.90363	0.0569583
AD	MCI + Controls	GCST90089514	Blood Protein Measurement	rank sums	-1.90363	0.0569583
AD	MCI + Controls	GCST90089776	Blood Protein Measurement	rank sums	-1.90363	0.0569583
AD	MCI + Controls	GCST90012038	Renin Measurement	Mann Whitney U Test	64493	0.0574204
AD	MCI + Controls	GCST004409	Hiv-Associated Neurocognitive Disorder	Mann Whitney U Test	53294.5	0.0575217
AD	MCI + Controls	GCST90012065	Tumor Necrosis Factor, Receptor Superfamily, Member 5 Measurement	Mann Whitney U Test	45014	0.0575272
AD	MCI + Controls	GCST003148	Prostate Carcinoma	Mann Whitney U Test	54333	0.0577689
AD	MCI + Controls	GCST002649	Nicotine Glucuronidation Measurement	Mann Whitney U Test	32276	0.0578459
AD	MCI + Controls	GCST001105	Migraine Disorder	Mann Whitney U Test	64760.5	0.0579292
AD	MCI + Controls	GCST90012014	Tissue Factor Measurement	Welch's Two-Sample T-Test	-1.89829	0.0584634
AD	MCI + Controls	GCST006952	Feeling Tense Measurement	Mann Whitney U Test	54349.5	0.0585521
AD	MCI + Controls	GCST003058	Metastatic Colorectal Cancer	Mann Whitney U Test	51222	0.0586254
AD	MCI + Controls	GCST003058	Response To Capox-B	Mann Whitney U Test	51222	0.0586254
AD	MCI + Controls	GCST003058	Progression Free Survival	Mann Whitney U Test	51222	0.0586254
AD	MCI + Controls	GCST003058	Response To Cetuximab	Mann Whitney U Test	51222	0.0586254
AD	MCI + Controls	GCST006946	Worry Measurement	Welch's Two-Sample T-Test	-1.89616	0.0587226
AD	MCI + Controls	GCST90087651	Blood Protein Measurement	Mann Whitney U Test	43393	0.0588338
AD	MCI + Controls	GCST000460	Nasopharyngeal Neoplasm	Mann Whitney U Test	28464	0.0589586
AD	MCI + Controls	GCST004007	Mean Corpuscular Hemoglobin Concentration	Mann Whitney U Test	54295.5	0.0590008
AD	MCI + Controls	GCST004627	Lymphocyte Count	Welch's Two-Sample T-Test	-1.89392	0.0590363
AD	MCI + Controls	GCST009145	Total Cholesterol Measurement	Mann Whitney U Test	54360	0.0590549
AD	MCI + Controls	GCST90060200	Diacylglycerol 38:5 Measurement	Mann Whitney U Test	64907.5	0.0593679
AD	MCI + Controls	GCST001615	Sclerosing Cholangitis	rank sums	-1.88542	0.0593738
AD	MCI + Controls	GCST009849	Hallux Valgus	Mann Whitney U Test	64898	0.0594357
AD	MCI + Controls	GCST000224	Chronic Lymphocytic Leukemia	Mann Whitney U Test	60373.5	0.0595914
AD	MCI + Controls	GCST000141	Type 1 Diabetes Mellitus	rank sums	-1.8838	0.0595915
AD	MCI + Controls	GCST011157	Asthma	rank sums	-1.8838	0.0595915
AD	MCI + Controls	GCST000478	Type 2 Diabetes Mellitus	Mann Whitney U Test	54375.5	0.0597469
AD	MCI + Controls	GCST002598	Self Reported Educational Attainment	Welch's Two-Sample T-Test	-1.88726	0.0598634
AD	MCI + Controls	GCST010988	Body Height	Welch's Two-Sample T-Test	-1.8873	0.059946
AD	MCI + Controls	GCST90018700	Sjogren Syndrome	rank sums	1.88116	0.0599497
AD	MCI + Controls	GCST90018565	Autoimmune Hepatitis	rank sums	1.88116	0.0599497
AD	MCI + Controls	GCST006569	Mathematical Ability	Welch's Two-Sample T-Test	-1.88601	0.0600418
AD	MCI + Controls	GCST005577	Glucose Measurement	Mann Whitney U Test	8261.5	0.0603017
AD	MCI + Controls	GCST005577	Response To Thiazide	Mann Whitney U Test	8261.5	0.0603017
AD	MCI + Controls	GCST009573	Melanoma-Derived Growth Regulatory Protein Measurement	Mann Whitney U Test	1978	0.0603346
AD	MCI + Controls	GCST90018740	Hematocrit	Welch's Two-Sample T-Test	-1.88317	0.0604286
AD	MCI + Controls	GCST008857	Anhedonia Measurement	Mann Whitney U Test	55525.5	0.0604351
AD	MCI + Controls	GCST001132	Sudden Cardiac Arrest	Mann Whitney U Test	150	0.0605337
AD	MCI + Controls	GCST90016992	Gut Microbiome Measurement	rank sums	1.87562	0.0607076
AD	MCI + Controls	GCST002508	Frontotemporal Dementia	Mann Whitney U Test	16836	0.0610728
AD	MCI + Controls	GCST006409	Allergic Rhinitis	Welch's Two-Sample T-Test	-1.87937	0.0610761
AD	MCI + Controls	GCST001069	Thyroid Volume	Mann Whitney U Test	222436	0.0613619
AD	MCI + Controls	GCST007494	Bmi-Adjusted Waist-Hip Ratio	Mann Whitney U Test	64865.5	0.0614234
AD	MCI + Controls	GCST90089701	Blood Protein Measurement	rank sums	-1.86958	0.061542
AD	MCI + Controls	GCST000176	Body Height	Welch's Two-Sample T-Test	-1.87338	0.0618381
AD	MCI + Controls	GCST000913	Soluble Transferrin Receptor Measurement	Mann Whitney U Test	64719	0.0619509
AD	MCI + Controls	GCST000116	Skin Sensitivity To Sun	Mann Whitney U Test	13273	0.0619651
AD	MCI + Controls	GCST009917	Ldl Cholesterol Change Measurement	Mann Whitney U Test	54593.5	0.0620993
AD	MCI + Controls	GCST90090652	Blood Protein Measurement	Mann Whitney U Test	56812	0.0621084
AD	MCI + Controls	GCST003683	Brain Aneurysm	Mann Whitney U Test	50392	0.062255
AD	MCI + Controls	GCST003683	Abdominal Aortic Aneurysm	Mann Whitney U Test	50392	0.062255
AD	MCI + Controls	GCST003683	Thoracic Aortic Aneurysm	Mann Whitney U Test	50392	0.062255
AD	MCI + Controls	GCST011037	Parkinson Disease	Mann Whitney U Test	53138	0.062345
AD	MCI + Controls	GCST011037	Disease Progression Measurement	Mann Whitney U Test	53138	0.062345
AD	MCI + Controls	GCST90000620	Vitamin D Measurement	Mann Whitney U Test	64735.5	0.0623812
AD	MCI + Controls	GCST002741	Polycystic Ovary Syndrome	Mann Whitney U Test	31723	0.0624436
AD	MCI + Controls	GCST000404	Age At Menarche	rank sums	-1.86309	0.0624496
AD	MCI + Controls	GCST90011778	Chemotherapy-Induced Cytotoxicity Measurement	Mann Whitney U Test	378	0.0625707
AD	MCI + Controls	GCST006654	Abnormal Vaginal Discharge Smell	Mann Whitney U Test	53851	0.0626486
AD	MCI + Controls	GCST90001885	Blood Protein Measurement	Mann Whitney U Test	6208	0.062671
AD	MCI + Controls	GCST90013454	Extraversion Measurement	Mann Whitney U Test	64686.5	0.0628202
AD	MCI + Controls	GCST90018951	Calcium Measurement	Welch's Two-Sample T-Test	1.86529	0.06293
AD	MCI + Controls	GCST008241	Pulmonary Function Measurement	Mann Whitney U Test	16025	0.0630305
AD	MCI + Controls	GCST012166	Adiponectin Measurement	Mann Whitney U Test	53979	0.0630961
AD	MCI + Controls	GCST90090449	Blood Protein Measurement	rank sums	-1.85822	0.0631382
AD	MCI + Controls	GCST90088852	Blood Protein Measurement	Mann Whitney U Test	40431.5	0.0631818
AD	MCI + Controls	GCST001079	Coronary Artery Disease	Mann Whitney U Test	54449.5	0.0633123
AD	MCI + Controls	GCST005952	Body Mass Index	Welch's Two-Sample T-Test	-1.8616	0.0634774
AD	MCI + Controls	GCST002124	Serum Ige Measurement	Mann Whitney U Test	62679.5	0.0637966
AD	MCI + Controls	GCST90088815	Blood Protein Measurement	rank sums	-1.85262	0.063937
AD	MCI + Controls	GCST008699	Smoking Status Measurement	Mann Whitney U Test	15.5	0.0640775
AD	MCI + Controls	GCST008698	Triglyceride Measurement	Mann Whitney U Test	15.5	0.0640775
AD	MCI + Controls	GCST008698	Smoking Status Measurement	Mann Whitney U Test	15.5	0.0640775
AD	MCI + Controls	GCST008699	Triglyceride Measurement	Mann Whitney U Test	15.5	0.0640775
AD	MCI + Controls	GCST012337	Oral Cleft	Mann Whitney U Test	564848	0.0641306
AD	MCI + Controls	GCST004058	Uric Acid Measurement	Mann Whitney U Test	47943.5	0.0641401
AD	MCI + Controls	GCST000053	Colorectal Cancer	rank sums	-1.85118	0.064143
AD	MCI + Controls	GCST012146	Hemoglobin Measurement	Welch's Two-Sample T-Test	-1.85586	0.0642628
AD	MCI + Controls	GCST90087215	Blood Protein Measurement	Mann Whitney U Test	787	0.0644267
AD	MCI + Controls	GCST90090697	Blood Protein Measurement	Mann Whitney U Test	46193	0.064605
AD	MCI + Controls	GCST90060457	Phosphatidylcholine Measurement	Mann Whitney U Test	64572	0.0647338
AD	MCI + Controls	GCST003324	Ischemic Stroke	Mann Whitney U Test	71102.5	0.0651296
AD	MCI + Controls	GCST90087896	Kin Of Irre-Like Protein 3 Measurement	Mann Whitney U Test	9267	0.0651406
AD	MCI + Controls	GCST005847	Heart Rate Response To Recovery Post Exercise	Welch's Two-Sample T-Test	-1.84923	0.0651875
AD	MCI + Controls	GCST002595	Drug-Induced Agranulocytosis	Mann Whitney U Test	64790	0.0652676
AD	MCI + Controls	GCST002595	Response To Clozapine	Mann Whitney U Test	64790	0.0652676
AD	MCI + Controls	GCST90060230	Phosphatidylcholine Measurement	Mann Whitney U Test	56386.5	0.065395
AD	MCI + Controls	GCST90060492	Phosphatidylinositol Measurement	Mann Whitney U Test	54487	0.0654218
AD	MCI + Controls	GCST009025	Alzheimer Disease	rank sums	1.8405	0.0656944
AD	MCI + Controls	GCST009023	Alzheimer Disease	rank sums	1.8405	0.0656944
AD	MCI + Controls	GCST90086204	Blood Protein Measurement	rank sums	-1.8405	0.0656944
AD	MCI + Controls	GCST90088867	Blood Protein Measurement	rank sums	1.8405	0.0656944
AD	MCI + Controls	GCST011941	Plasma Beta-Amyloid 1-42 Measurement	rank sums	-1.8405	0.0656944
AD	MCI + Controls	GCST009022	Alzheimer Disease	rank sums	1.8405	0.0656944
AD	MCI + Controls	GCST90087869	Blood Protein Measurement	rank sums	-1.8405	0.0656944
AD	MCI + Controls	GCST009025	Vascular Dementia	rank sums	1.8405	0.0656944
AD	MCI + Controls	GCST90013667	Amyloid-Beta Measurement	rank sums	1.8405	0.0656944
AD	MCI + Controls	GCST90013665	Alzheimer Disease	rank sums	1.8405	0.0656944
AD	MCI + Controls	GCST003077	Cerebral Amyloid Deposition Measurement	rank sums	1.8405	0.0656944
AD	MCI + Controls	GCST009024	Alzheimer Disease	rank sums	1.8405	0.0656944
AD	MCI + Controls	GCST012482	Cerebral Amyloid Angiopathy	rank sums	1.8405	0.0656944
AD	MCI + Controls	GCST90089007	Blood Protein Measurement	rank sums	1.8405	0.0656944
AD	MCI + Controls	GCST009020	Alzheimer Disease	rank sums	1.8405	0.0656944
AD	MCI + Controls	GCST011943	Plasma Beta-Amyloid 1-40:1-42 Ratio Measurement	rank sums	-1.8405	0.0656944
AD	MCI + Controls	GCST90087352	Blood Protein Measurement	rank sums	1.8405	0.0656944
AD	MCI + Controls	GCST90090811	Blood Protein Measurement	rank sums	-1.8405	0.0656944
AD	MCI + Controls	GCST004519	Body Mass Index	Mann Whitney U Test	927027	0.0657437
AD	MCI + Controls	GCST003140	Chronic Kidney Disease	Mann Whitney U Test	64535.5	0.0657616
AD	MCI + Controls	GCST90086380	Blood Protein Measurement	rank sums	-1.83892	0.0659267
AD	MCI + Controls	GCST008281	Hip Bone Size	Welch's Two-Sample T-Test	-1.84478	0.0659347
AD	MCI + Controls	GCST004443	Interleukin 13 Measurement	Mann Whitney U Test	64776.5	0.0659753
AD	MCI + Controls	GCST90011804	Breast Carcinoma	Mann Whitney U Test	64776	0.0660017
AD	MCI + Controls	GCST011595	Mortality	Mann Whitney U Test	56333	0.066092
AD	MCI + Controls	GCST011595	Sepsis	Mann Whitney U Test	56333	0.066092
AD	MCI + Controls	GCST010054	Ocular Sarcoidosis	Mann Whitney U Test	54500	0.0661072
AD	MCI + Controls	GCST006143	Hip Bone Mineral Density	Welch's Two-Sample T-Test	1.84204	0.0662449
AD	MCI + Controls	GCST001608	Renal System Measurement	Mann Whitney U Test	53581	0.066281
AD	MCI + Controls	GCST001608	Uric Acid Measurement	Mann Whitney U Test	53581	0.066281
AD	MCI + Controls	GCST90018917	Systemic Lupus Erythematosus	Mann Whitney U Test	64113.5	0.066421
AD	MCI + Controls	GCST90087765	Interleukin 18 Receptor 1 Measurement	Mann Whitney U Test	35227.5	0.0665352
AD	MCI + Controls	GCST90044763	Eczema	Mann Whitney U Test	64765	0.0665833
AD	MCI + Controls	GCST90001551	Lymphocyte Count	rank sums	1.83109	0.0670878
AD	MCI + Controls	GCST90018944	Aspartate Aminotransferase Measurement	Mann Whitney U Test	64755	0.0671157
AD	MCI + Controls	GCST90090547	Blood Protein Measurement	Mann Whitney U Test	34023	0.0674189
AD	MCI + Controls	GCST007780	Parkinson Disease	Mann Whitney U Test	6600	0.0674519
AD	MCI + Controls	GCST007780	Age At Onset	Mann Whitney U Test	6600	0.0674519
AD	MCI + Controls	GCST001148	Prostate Carcinoma	Welch's Two-Sample T-Test	1.83303	0.0676446
AD	MCI + Controls	GCST007937	Aspirin Use Measurement	Welch's Two-Sample T-Test	-1.83264	0.0677003
AD	MCI + Controls	GCST010287	Oral Cavity Cancer	Mann Whitney U Test	54797.5	0.0680166
AD	MCI + Controls	GCST003520	Breast Carcinoma	Mann Whitney U Test	54546.5	0.0680939
AD	MCI + Controls	GCST000017	Prostate Carcinoma	Mann Whitney U Test	34219.5	0.0681156
AD	MCI + Controls	GCST009308	Cognitive Function Measurement	Mann Whitney U Test	48389.5	0.0682772
AD	MCI + Controls	GCST90020237	Aspartate Aminotransferase Measurement	Mann Whitney U Test	54542.5	0.0683779
AD	MCI + Controls	GCST90007008	Gut Microbiome Measurement	rank sums	-1.82198	0.0684582
AD	MCI + Controls	GCST002712	Oleic Acid Measurement	Mann Whitney U Test	27847.5	0.0685862
AD	MCI + Controls	GCST010678	Liver Fibrosis Measurement	Mann Whitney U Test	51478	0.0688829
AD	MCI + Controls	GCST001485	Hippocampal Volume	Mann Whitney U Test	54559.5	0.0689657
AD	MCI + Controls	GCST006987	Response To Clozapine	Mann Whitney U Test	3579	0.0690252
AD	MCI + Controls	GCST006987	Neutrophil Count	Mann Whitney U Test	3579	0.0690252
AD	MCI + Controls	GCST90060116	Fatty Acid Measurement	Mann Whitney U Test	64717.5	0.0691425
AD	MCI + Controls	GCST90090156	Blood Protein Measurement	rank sums	-1.81616	0.069346
AD	MCI + Controls	GCST90087597	Fibroblast Growth Factor Receptor 3 Measurement	Mann Whitney U Test	14467	0.0693517
AD	MCI + Controls	GCST90002013	Blood Protein Measurement	Mann Whitney U Test	55146	0.0693894
AD	MCI + Controls	GCST008841	Depressive Symptom Measurement	rank sums	-1.81549	0.069448
AD	MCI + Controls	GCST002975	Atrial Fibrillation	Mann Whitney U Test	64579	0.0694741
AD	MCI + Controls	GCST90086722	Blood Protein Measurement	Mann Whitney U Test	40320	0.069652
AD	MCI + Controls	GCST90002323	Mean Corpuscular Hemoglobin Concentration	Welch's Two-Sample T-Test	1.81912	0.0696591
AD	MCI + Controls	GCST011570	Asthma Exacerbation Measurement	Welch's Two-Sample T-Test	-1.81905	0.0696774
AD	MCI + Controls	GCST004365	Integrin Alpha-I: Beta-1 Complex Measurement	Mann Whitney U Test	18737	0.0697318
AD	MCI + Controls	GCST010718	Parental Genotype Effect Measurement	rank sums	-1.81317	0.0698062
AD	MCI + Controls	GCST010718	Glycosuria	rank sums	-1.81317	0.0698062
AD	MCI + Controls	GCST010718	Gestational Blood Glucose Measurement	rank sums	-1.81317	0.0698062
AD	MCI + Controls	GCST010718	Fetal Genotype Effect Measurement	rank sums	-1.81317	0.0698062
AD	MCI + Controls	GCST010098	Breast Carcinoma	Mann Whitney U Test	54569.5	0.0698564
AD	MCI + Controls	GCST90001450	Leukocyte Count	Mann Whitney U Test	51003	0.0699009
AD	MCI + Controls	GCST000133	High Density Lipoprotein Cholesterol Measurement	Mann Whitney U Test	53180	0.0699535
AD	MCI + Controls	GCST90060229	Sphingomyelin Measurement	Mann Whitney U Test	62396	0.0699863
AD	MCI + Controls	GCST008794	Urinary Albumin To Creatinine Ratio	Mann Whitney U Test	54572	0.069996
AD	MCI + Controls	GCST001448	Body Mass Index	Mann Whitney U Test	7851	0.0700791
AD	MCI + Controls	GCST005544	Femoral Neck Bone Mineral Density	Mann Whitney U Test	13203	0.070153
AD	MCI + Controls	GCST000498	Mean Corpuscular Volume	Mann Whitney U Test	54591.5	0.0702264
AD	MCI + Controls	GCST90060926	Phosphatidylcholine Measurement	Mann Whitney U Test	53991.5	0.0702477
AD	MCI + Controls	GCST009079	Uveal Melanoma	Mann Whitney U Test	46485	0.0702875
AD	MCI + Controls	GCST002208	Aspartate Aminotransferase Measurement	Mann Whitney U Test	54733.5	0.0703605
AD	MCI + Controls	GCST002525	Emphysema Pattern Measurement	Mann Whitney U Test	3.70446e+06	0.0707079
AD	MCI + Controls	GCST90044726	Fat Body Mass	Mann Whitney U Test	6546	0.0707366
AD	MCI + Controls	GCST90044726	Bone Measurement	Mann Whitney U Test	6546	0.0707366
AD	MCI + Controls	GCST90044726	Lean Body Mass	Mann Whitney U Test	6546	0.0707366
AD	MCI + Controls	GCST000499	Hemoglobin Measurement	Mann Whitney U Test	53839.5	0.0707511
AD	MCI + Controls	GCST011125	Coffee Consumption Measurement	Welch's Two-Sample T-Test	1.81196	0.0708426
AD	MCI + Controls	GCST008968	Response To Stress	Mann Whitney U Test	61022	0.0709272
AD	MCI + Controls	GCST008968	Systolic Blood Pressure Change Measurement	Mann Whitney U Test	61022	0.0709272
AD	MCI + Controls	GCST007626	Behavioural Disinhibition Measurement	Mann Whitney U Test	55005	0.0709728
AD	MCI + Controls	GCST000545	Fetal Hemoglobin Measurement	Mann Whitney U Test	51501	0.0712156
AD	MCI + Controls	GCST90041836	Hair Colour Measurement	Mann Whitney U Test	64321.5	0.0714961
AD	MCI + Controls	GCST000770	Emphysema	Mann Whitney U Test	251941	0.0715939
AD	MCI + Controls	GCST007925	Vasodilators Used In Cardiac Diseases Use Measurement	Mann Whitney U Test	35249	0.0720913
AD	MCI + Controls	GCST009966	Cotinine Measurement	Mann Whitney U Test	30926.5	0.0721331
AD	MCI + Controls	GCST009966	Cigarettes Per Day Measurement	Mann Whitney U Test	30926.5	0.0721331
AD	MCI + Controls	GCST90001847	Blood Protein Measurement	Mann Whitney U Test	64513	0.0723458
AD	MCI + Controls	GCST90026597	Age At Menopause	Welch's Two-Sample T-Test	-1.8019	0.0724066
AD	MCI + Controls	GCST002304	Nitric Oxide Exhalation Measurement	Mann Whitney U Test	250466	0.0724301
AD	MCI + Controls	GCST006045	Age At First Birth Measurement	Welch's Two-Sample T-Test	1.80154	0.0724771
AD	MCI + Controls	GCST004562	Bmi-Adjusted Waist Circumference	Mann Whitney U Test	2.22063e+06	0.072649
AD	MCI + Controls	GCST90087990	Blood Protein Measurement	rank sums	1.79426	0.0727713
AD	MCI + Controls	GCST005945	A Disintegrin And Metalloproteinase With Thrombospondin Motifs 13	Mann Whitney U Test	20346	0.072809
AD	MCI + Controls	GCST012044	Tea Consumption Measurement	Mann Whitney U Test	5795	0.0728729
AD	MCI + Controls	GCST000743	Unipolar Depression	Mann Whitney U Test	41778.5	0.0729517
AD	MCI + Controls	GCST005411	Thrombin Activatable Fibrinolysis Inhibitor Activation Peptide Measurement	Mann Whitney U Test	54778	0.0730919
AD	MCI + Controls	GCST007248	Stroke	Mann Whitney U Test	126513	0.0734178
AD	MCI + Controls	GCST011436	Carotid Plaque Build	Mann Whitney U Test	29744.5	0.0734397
AD	MCI + Controls	GCST003236	Arachidonic Acid Measurement	Welch's Two-Sample T-Test	1.79491	0.0735137
AD	MCI + Controls	GCST90001854	Blood Protein Measurement	Mann Whitney U Test	54843.5	0.0736099
AD	MCI + Controls	GCST90000295	Left Ventricular Structural Measurement	Mann Whitney U Test	60860	0.0737641
AD	MCI + Controls	GCST004967	Diarrhea	Mann Whitney U Test	56848	0.0739523
AD	MCI + Controls	GCST004967	Response To Darapladib	Mann Whitney U Test	56848	0.0739523
AD	MCI + Controls	GCST000387	Bipolar Disorder	Welch's Two-Sample T-Test	-1.79216	0.074007
AD	MCI + Controls	GCST90088198	Cxcl11 Measurement	Mann Whitney U Test	55629.5	0.0740073
AD	MCI + Controls	GCST90086706	Blood Protein Measurement	Mann Whitney U Test	7914.5	0.0740303
AD	MCI + Controls	GCST90089891	Blood Protein Measurement	Mann Whitney U Test	36971	0.0741132
AD	MCI + Controls	GCST008170	Thyroglobulin Measurement	Mann Whitney U Test	64619.5	0.0746282
AD	MCI + Controls	GCST004365	Carboxypeptidase B2 Measurement	rank sums	-1.78261	0.0746504
AD	MCI + Controls	GCST90007009	Gut Microbiome Measurement	Mann Whitney U Test	64617	0.0748118
AD	MCI + Controls	GCST90089569	Blood Protein Measurement	Mann Whitney U Test	35337.5	0.0749616
AD	MCI + Controls	GCST000874	Parkinson Disease	Mann Whitney U Test	50926	0.0749836
AD	MCI + Controls	GCST002427	Puberty Onset Measurement	Mann Whitney U Test	36494.5	0.0750437
AD	MCI + Controls	GCST90089438	Blood Protein Measurement	Mann Whitney U Test	501.5	0.0751124
AD	MCI + Controls	GCST90018564	Atopic Eczema	Welch's Two-Sample T-Test	-1.7846	0.0751684
AD	MCI + Controls	GCST002173	Low Density Lipoprotein Cholesterol Measurement	rank sums	1.7788	0.0752717
AD	MCI + Controls	GCST004365	Small Nuclear Ribonucleoprotein F Measurement	rank sums	-1.7788	0.0752717
AD	MCI + Controls	GCST004365	Apolipoprotein E Isoform E2 Measurement	rank sums	1.7788	0.0752717
AD	MCI + Controls	GCST011496	Abdominal Aortic Aneurysm	Welch's Two-Sample T-Test	1.78352	0.0753032
AD	MCI + Controls	GCST90087886	Blood Protein Measurement	rank sums	-1.77811	0.0753863
AD	MCI + Controls	GCST90089927	Blood Protein Measurement	Welch's Two-Sample T-Test	-2.23607	0.0755868
AD	MCI + Controls	GCST90088403	Blood Protein Measurement	Welch's Two-Sample T-Test	-2.23607	0.0755868
AD	MCI + Controls	GCST005808	Haptoglobin Measurement	Welch's Two-Sample T-Test	2.23607	0.0755868
AD	MCI + Controls	GCST90089570	Blood Protein Measurement	Welch's Two-Sample T-Test	2.23607	0.0755868
AD	MCI + Controls	GCST90088020	Blood Protein Measurement	rank sums	-1.77673	0.0756124
AD	MCI + Controls	GCST90044843	Nitric Oxide Exhalation Measurement	Mann Whitney U Test	40824	0.0758261
AD	MCI + Controls	GCST90060935	Sphingomyelin Measurement	Mann Whitney U Test	63581	0.0759187
AD	MCI + Controls	GCST000150	Fetal Hemoglobin Measurement	Mann Whitney U Test	54928.5	0.0760373
AD	MCI + Controls	GCST90088165	Blood Protein Measurement	rank sums	1.77341	0.0761614
AD	MCI + Controls	GCST007700	Drug Dependence	Mann Whitney U Test	299	0.0761876
AD	MCI + Controls	GCST005903	Unipolar Depression	Mann Whitney U Test	54743	0.0764999
AD	MCI + Controls	GCST90089759	Blood Protein Measurement	Mann Whitney U Test	10540	0.0765398
AD	MCI + Controls	GCST90002243	Hba1c Measurement	Mann Whitney U Test	54687.5	0.0766248
AD	MCI + Controls	GCST90026629	Functional Brain Measurement	rank sums	-1.77049	0.0766453
AD	MCI + Controls	GCST90026628	Functional Brain Measurement	rank sums	-1.77049	0.0766453
AD	MCI + Controls	GCST008611	Proteinuria	rank sums	-1.77028	0.0766799
AD	MCI + Controls	GCST90088834	Blood Protein Measurement	rank sums	-1.76982	0.0767564
AD	MCI + Controls	GCST000152	Prostate Carcinoma	Mann Whitney U Test	54690.5	0.0768035
AD	MCI + Controls	GCST001275	Serum Alanine Aminotransferase Measurement	Mann Whitney U Test	64578	0.0769389
AD	MCI + Controls	GCST003359	Uric Acid Measurement	Mann Whitney U Test	37407	0.077013
AD	MCI + Controls	GCST90001856	Blood Protein Measurement	Mann Whitney U Test	39964	0.0771157
AD	MCI + Controls	GCST90086597	Blood Protein Measurement	Mann Whitney U Test	14492	0.0771216
AD	MCI + Controls	GCST003170	Subcutaneous Adipose Tissue Measurement	Mann Whitney U Test	59654	0.0771591
AD	MCI + Controls	GCST90088322	Blood Protein Measurement	rank sums	-1.76693	0.0772404
AD	MCI + Controls	GCST90001406	Lymphocyte Count	Mann Whitney U Test	1710	0.077272
AD	MCI + Controls	GCST011156	Body Mass Index	Mann Whitney U Test	30634	0.0773692
AD	MCI + Controls	GCST002989	Ldl Peak Particle Diameter Measurement	Welch's Two-Sample T-Test	-1.77121	0.0773831
AD	MCI + Controls	GCST002989	Total Fat Intake Measurement	Welch's Two-Sample T-Test	-1.77121	0.0773831
AD	MCI + Controls	GCST007553	Unipolar Depression	Welch's Two-Sample T-Test	1.77007	0.0775959
AD	MCI + Controls	GCST007553	Autism Spectrum Disorder	Welch's Two-Sample T-Test	1.77007	0.0775959
AD	MCI + Controls	GCST003264	Fev/Fec Ratio	Mann Whitney U Test	252494	0.0776395
AD	MCI + Controls	GCST003264	Response To Bronchodilator	Mann Whitney U Test	252494	0.0776395
AD	MCI + Controls	GCST001979	Myeloperoxidase Measurement	Mann Whitney U Test	62645.5	0.0776614
AD	MCI + Controls	GCST008612	Proteinuria	rank sums	-1.76406	0.0777222
AD	MCI + Controls	GCST008610	Proteinuria	rank sums	-1.76406	0.0777222
AD	MCI + Controls	GCST003186	Response To Angiotensin-Converting Enzyme Inhibitor	rank sums	-1.76277	0.0779389
AD	MCI + Controls	GCST003186	Cardiovascular Disease	rank sums	-1.76277	0.0779389
AD	MCI + Controls	GCST000814	Mean Corpuscular Hemoglobin	Mann Whitney U Test	38840	0.07799
AD	MCI + Controls	GCST004446	Interleukin-6 Measurement	Mann Whitney U Test	64560	0.0782158
AD	MCI + Controls	GCST90018971	Erythrocyte Count	Mann Whitney U Test	54718.5	0.0784887
AD	MCI + Controls	GCST009566	Cxcl5 Measurement	Mann Whitney U Test	28716.5	0.0785469
AD	MCI + Controls	GCST009501	Interstitial Lung Disease	Mann Whitney U Test	162396	0.0785929
AD	MCI + Controls	GCST90011805	Testicular Carcinoma	Mann Whitney U Test	64548	0.0789422
AD	MCI + Controls	GCST003078	P-Tau:beta-Amyloid 1-42 Ratio Measurement	Mann Whitney U Test	54755.5	0.0789541
AD	MCI + Controls	GCST008771	Suicide Behaviour Measurement	Mann Whitney U Test	63394.5	0.0789636
AD	MCI + Controls	GCST006429	Suicidal Ideation	Mann Whitney U Test	64436	0.079024
AD	MCI + Controls	GCST001137	Lymphocyte Count	rank sums	-1.75445	0.0793537
AD	MCI + Controls	GCST004986	Idiopathic Pulmonary Fibrosis	Mann Whitney U Test	64532	0.0793971
AD	MCI + Controls	GCST007216	Crohn's Disease	Mann Whitney U Test	27221	0.0796092
AD	MCI + Controls	GCST90060559	Triglyceride Measurement	Mann Whitney U Test	64533	0.0796328
AD	MCI + Controls	GCST001902	Coronary Artery Calcification	Mann Whitney U Test	49352.5	0.0799852
AD	MCI + Controls	GCST010288	Head And Neck Squamous Cell Carcinoma	Mann Whitney U Test	52622.5	0.0799973
AD	MCI + Controls	GCST003071	P-Tau Measurement	Mann Whitney U Test	54768.5	0.0800539
AD	MCI + Controls	GCST003071	Cerebrospinal Fluid Biomarker Measurement	Mann Whitney U Test	54768.5	0.0800539
AD	MCI + Controls	GCST001381	Age At Menopause	Mann Whitney U Test	54746.5	0.0802035
AD	MCI + Controls	GCST000551	Unipolar Depression	Mann Whitney U Test	54751.5	0.0804227
AD	MCI + Controls	GCST005951	Body Mass Index	Welch's Two-Sample T-Test	-1.75297	0.0804385
AD	MCI + Controls	GCST90088510	Blood Protein Measurement	Mann Whitney U Test	38395	0.0806692
AD	MCI + Controls	GCST90001647	Leukocyte Count	Mann Whitney U Test	32836.5	0.0808295
AD	MCI + Controls	GCST007420	Progesterone-Receptor Negative Breast Cancer	Mann Whitney U Test	25196.5	0.0808596
AD	MCI + Controls	GCST011198	Left Ventricular Systolic Function Measurement	Mann Whitney U Test	54758.5	0.0809467
AD	MCI + Controls	GCST004706	Fear Of Pain Measurement	Mann Whitney U Test	45534.5	0.080952
AD	MCI + Controls	GCST90012034	Resistin Measurement	Mann Whitney U Test	54760	0.0810412
AD	MCI + Controls	GCST90089056	Blood Protein Measurement	rank sums	-1.74453	0.0810671
AD	MCI + Controls	GCST004865	Mosquito Bite Reaction Size Measurement	Mann Whitney U Test	64513	0.0811037
AD	MCI + Controls	GCST004865	Mosquito Bite Reaction Itch Intensity Measurement	Mann Whitney U Test	64513	0.0811037
AD	MCI + Controls	GCST006812	Smoking Status Measurement	Welch's Two-Sample T-Test	-1.7482	0.0812742
AD	MCI + Controls	GCST90001839	Blood Protein Measurement	Mann Whitney U Test	63750	0.0814463
AD	MCI + Controls	GCST90001494	Lymphocyte Count	Mann Whitney U Test	23597.5	0.0814925
AD	MCI + Controls	GCST90012006	Cystatin B Measurement	Mann Whitney U Test	64449	0.0816564
AD	MCI + Controls	GCST007492	Bmi-Adjusted Waist-Hip Ratio	Welch's Two-Sample T-Test	1.74501	0.0818224
AD	MCI + Controls	GCST003841	Thiopurine Methyltransferase Activity Measurement	Mann Whitney U Test	1278.5	0.0818319
AD	MCI + Controls	GCST009475	Retinal Vasculature Measurement	Mann Whitney U Test	884.5	0.0819261
AD	MCI + Controls	GCST90060564	Triglyceride Measurement	Mann Whitney U Test	59958	0.082183
AD	MCI + Controls	GCST000231	Urinary Bladder Carcinoma	rank sums	-1.73634	0.0825045
AD	MCI + Controls	GCST011038	Disease Progression Measurement	Mann Whitney U Test	54785.5	0.0825397
AD	MCI + Controls	GCST011038	Parkinson Disease	Mann Whitney U Test	54785.5	0.0825397
AD	MCI + Controls	GCST000733	Biliary Liver Cirrhosis	Mann Whitney U Test	53763	0.0826588
AD	MCI + Controls	GCST90088328	Blood Protein Measurement	Mann Whitney U Test	70	0.0828374
AD	MCI + Controls	GCST002548	Ulcerative Colitis	Mann Whitney U Test	45723	0.0829976
AD	MCI + Controls	GCST90089997	Blood Protein Measurement	Mann Whitney U Test	37795	0.0830483
AD	MCI + Controls	GCST90018977	Uric Acid Measurement	Welch's Two-Sample T-Test	-1.73754	0.0831363
AD	MCI + Controls	GCST003454	Circadian Rhythm	Mann Whitney U Test	54799	0.0833095
AD	MCI + Controls	GCST002720	Chronic Kidney Disease	Mann Whitney U Test	105590	0.0833125
AD	MCI + Controls	GCST003522	Dermatomyositis	Mann Whitney U Test	55750	0.0833353
AD	MCI + Controls	GCST009293	Body Mass Index	Mann Whitney U Test	50086.5	0.08337
AD	MCI + Controls	GCST90086167	Bmi-Adjusted Hip Circumference	Mann Whitney U Test	59040	0.0835432
AD	MCI + Controls	GCST008916	Asthma	Welch's Two-Sample T-Test	-1.735	0.0835689
AD	MCI + Controls	GCST000582	Mean Corpuscular Hemoglobin Concentration	Mann Whitney U Test	54611.5	0.0837061
AD	MCI + Controls	GCST000582	Hemoglobin Measurement	Mann Whitney U Test	54611.5	0.0837061
AD	MCI + Controls	GCST004780	Cortisol Measurement	Mann Whitney U Test	64355.5	0.0840511
AD	MCI + Controls	GCST000394	Diastolic Blood Pressure	Welch's Two-Sample T-Test	1.73236	0.0841044
AD	MCI + Controls	GCST000498	Erythrocyte Count	Mann Whitney U Test	19981.5	0.0841918
AD	MCI + Controls	GCST90086629	Blood Protein Measurement	Mann Whitney U Test	23233.5	0.0841918
AD	MCI + Controls	GCST001749	Pancreatic Carcinoma	Mann Whitney U Test	64462.5	0.0842963
AD	MCI + Controls	GCST001699	Serum Albumin Measurement	Mann Whitney U Test	439171	0.0843657
AD	MCI + Controls	GCST90089979	Blood Protein Measurement	Mann Whitney U Test	25533.5	0.0843754
AD	MCI + Controls	GCST90090034	Blood Protein Measurement	Mann Whitney U Test	30566.5	0.0845442
AD	MCI + Controls	GCST004479	Ovarian Serous Carcinoma	Mann Whitney U Test	54826	0.0852382
AD	MCI + Controls	GCST008768	Sensory Perception Of Sweet Taste	Mann Whitney U Test	54848	0.0853113
AD	MCI + Controls	GCST007444	Chronic Rhinosinusitis	Mann Whitney U Test	54903.5	0.085373
AD	MCI + Controls	GCST009172	Response To Interferon	Mann Whitney U Test	64433.5	0.085382
AD	MCI + Controls	GCST012436	Mastiha Supplement Exposure Measurement	rank sums	1.72024	0.0853883
AD	MCI + Controls	GCST012436	Tumor Necrosis Factor Alpha Gene Expression Measurement	rank sums	1.72024	0.0853883
AD	MCI + Controls	GCST001729	Crohn's Disease	Welch's Two-Sample T-Test	-1.72411	0.0855284
AD	MCI + Controls	GCST90087862	Blood Protein Measurement	Mann Whitney U Test	56169.5	0.0858822
AD	MCI + Controls	GCST008237	High Density Lipoprotein Cholesterol Measurement	Mann Whitney U Test	54886.5	0.0859201
AD	MCI + Controls	GCST90018782	Antiglaucoma Preparations And Miotics Use Measurement	Mann Whitney U Test	52295.5	0.0860771
AD	MCI + Controls	GCST007062	Hodgkins Lymphoma	Mann Whitney U Test	62754	0.0864225
AD	MCI + Controls	GCST002109	Mean Corpuscular Volume	rank sums	-1.71451	0.0864343
AD	MCI + Controls	GCST011912	Vascular Endothelial Growth Factor A Measurement	Mann Whitney U Test	64426.5	0.0864964
AD	MCI + Controls	GCST000324	Tocopherol Measurement	Mann Whitney U Test	1287.5	0.086507
AD	MCI + Controls	GCST005109	Progranulin Measurement	Mann Whitney U Test	53466.5	0.0866302
AD	MCI + Controls	GCST004919	High Density Lipoprotein Cholesterol Measurement	rank sums	1.7134	0.0866392
AD	MCI + Controls	GCST004921	Apolipoprotein A 1 Measurement	rank sums	1.7134	0.0866392
AD	MCI + Controls	GCST000115	Hair Color	Mann Whitney U Test	1225	0.086771
AD	MCI + Controls	GCST004365	Teratocarcinoma-Derived Growth Factor 1 Measurement	Mann Whitney U Test	88229.5	0.0868391
AD	MCI + Controls	GCST007628	Behavioural Disinhibition Measurement	Mann Whitney U Test	64129.5	0.0869257
AD	MCI + Controls	GCST000440	Central Nervous System Cancer	Mann Whitney U Test	61362.5	0.0873634
AD	MCI + Controls	GCST90018915	Angina Pectoris	Welch's Two-Sample T-Test	-1.71288	0.0875683
AD	MCI + Controls	GCST90026644	Coronary Artery Calcification	Mann Whitney U Test	14864.5	0.0876294
AD	MCI + Controls	GCST000414	Testicular Carcinoma	Mann Whitney U Test	64409.5	0.087696
AD	MCI + Controls	GCST90090041	Blood Protein Measurement	Mann Whitney U Test	43647	0.0877474
AD	MCI + Controls	GCST90060318	Phosphatidylcholine Measurement	Mann Whitney U Test	64409.5	0.0877631
AD	MCI + Controls	GCST90086986	Blood Protein Measurement	Mann Whitney U Test	30150	0.0878237
AD	MCI + Controls	GCST004212	Body Height	Mann Whitney U Test	54867	0.0879345
AD	MCI + Controls	GCST90088783	Blood Protein Measurement	Mann Whitney U Test	3925	0.0880335
AD	MCI + Controls	GCST009078	Choroidal Melanoma	Mann Whitney U Test	55053	0.0884068
AD	MCI + Controls	GCST90000060	Hypertension	Welch's Two-Sample T-Test	1.70877	0.0884073
AD	MCI + Controls	GCST90089914	Blood Protein Measurement	Mann Whitney U Test	38859	0.088435
AD	MCI + Controls	GCST90088924	Blood Protein Measurement	Mann Whitney U Test	21937	0.0885062
AD	MCI + Controls	GCST010060	Total Cholesterol Measurement	Mann Whitney U Test	32323	0.0885595
AD	MCI + Controls	GCST003837	Circadian Rhythm	Welch's Two-Sample T-Test	1.70753	0.0885766
AD	MCI + Controls	GCST006077	Amino Acid Measurement	Mann Whitney U Test	64393.5	0.088578
AD	MCI + Controls	GCST90088180	Blood Protein Measurement	Mann Whitney U Test	59195	0.0887487
AD	MCI + Controls	GCST000706	Sneeze	rank sums	1.70096	0.0889506
AD	MCI + Controls	GCST005896	Non-Melanoma Skin Carcinoma	Mann Whitney U Test	64390	0.0890723
AD	MCI + Controls	GCST009869	Colorectal Cancer	Mann Whitney U Test	561210	0.0895045
AD	MCI + Controls	GCST007015	Volumetric Bone Mineral Density	Mann Whitney U Test	54891	0.0895429
AD	MCI + Controls	GCST90086282	Blood Protein Measurement	Mann Whitney U Test	877.5	0.0896043
AD	MCI + Controls	GCST009731	Cathepsin D Measurement	Mann Whitney U Test	17290	0.0896623
AD	MCI + Controls	GCST004648	Left Ventricular Systolic Function Measurement	Mann Whitney U Test	54951	0.0902279
AD	MCI + Controls	GCST004656	Left Ventricular Diastolic Function Measurement	rank sums	1.69166	0.090711
AD	MCI + Controls	GCST004987	Heart Rate Variability Measurement	Mann Whitney U Test	64364	0.0908349
AD	MCI + Controls	GCST004987	Response To Antipsychotic Drug	Mann Whitney U Test	64364	0.0908349
AD	MCI + Controls	GCST90087803	Blood Protein Measurement	Mann Whitney U Test	473	0.0909595
AD	MCI + Controls	GCST002181	Chemotherapy-Induced Alopecia	Mann Whitney U Test	28137.5	0.09098
AD	MCI + Controls	GCST006631	Nicotine Dependence Symptom Count	Welch's Two-Sample T-Test	1.69463	0.0909947
AD	MCI + Controls	GCST006631	Depressive Symptom Measurement	Welch's Two-Sample T-Test	1.69463	0.0909947
AD	MCI + Controls	GCST90090420	Blood Protein Measurement	Mann Whitney U Test	31064	0.0910014
AD	MCI + Controls	GCST001375	Gestational Diabetes	Mann Whitney U Test	47265	0.0910297
AD	MCI + Controls	GCST005524	Hashimoto's Thyroiditis	Mann Whitney U Test	64360	0.0911084
AD	MCI + Controls	GCST005524	Autoimmune Thyroid Disease	Mann Whitney U Test	64360	0.0911084
AD	MCI + Controls	GCST005524	Graves Disease	Mann Whitney U Test	64360	0.0911084
AD	MCI + Controls	GCST001762	Energy Expenditure	Mann Whitney U Test	1820415	0.0911095
AD	MCI + Controls	GCST90089271	Blood Protein Measurement	Mann Whitney U Test	43431.5	0.0911781
AD	MCI + Controls	GCST004365	C-C Motif Chemokine 3-Like 1 Measurement	Mann Whitney U Test	588	0.0912437
AD	MCI + Controls	GCST004699	Excessive Daytime Sleepiness Measurement	Mann Whitney U Test	29.5	0.091296
AD	MCI + Controls	GCST90087827	Blood Protein Measurement	Mann Whitney U Test	46519.5	0.0922618
AD	MCI + Controls	GCST002351	Chronic Obstructive Pulmonary Disease	Mann Whitney U Test	52547	0.0923889
AD	MCI + Controls	GCST011217	Heart Function Measurement	Welch's Two-Sample T-Test	-1.68645	0.092592
AD	MCI + Controls	GCST90014325	Asthma	Welch's Two-Sample T-Test	-1.6852	0.0928421
AD	MCI + Controls	GCST011639	Alcoholic Liver Cirrhosis	Mann Whitney U Test	64329	0.0932481
AD	MCI + Controls	GCST90086440	Blood Protein Measurement	rank sums	1.67723	0.0934965
AD	MCI + Controls	GCST90089963	Blood Protein Measurement	Mann Whitney U Test	1772	0.0934966
AD	MCI + Controls	GCST005526	Graves Disease	Mann Whitney U Test	64325	0.0935313
AD	MCI + Controls	GCST90001432	Lymphocyte Count	Mann Whitney U Test	63870	0.0935394
AD	MCI + Controls	GCST001762	Body Height	Mann Whitney U Test	1090082	0.0937124
AD	MCI + Controls	GCST90087741	Blood Protein Measurement	rank sums	1.6758	0.093777
AD	MCI + Controls	GCST005536	Type 1 Diabetes Mellitus	Welch's Two-Sample T-Test	1.67976	0.0938581
AD	MCI + Controls	GCST001842	Drinking Behavior	Mann Whitney U Test	59926.5	0.0942068
AD	MCI + Controls	GCST006626	Pulse Pressure Measurement	Welch's Two-Sample T-Test	1.67775	0.0942744
AD	MCI + Controls	GCST90087461	Blood Protein Measurement	Mann Whitney U Test	34221	0.0945138
AD	MCI + Controls	GCST000416	Testicular Carcinoma	rank sums	1.6719	0.0945444
AD	MCI + Controls	GCST005580	Intraocular Pressure Measurement	Mann Whitney U Test	54966	0.0947267
AD	MCI + Controls	GCST004697	Chronotype Measurement	Mann Whitney U Test	64238.5	0.0947407
AD	MCI + Controls	GCST90087949	Blood Protein Measurement	Mann Whitney U Test	35648	0.0949376
AD	MCI + Controls	GCST004557	Body Mass Index	Mann Whitney U Test	2078378	0.0949779
AD	MCI + Controls	GCST004557	Physical Activity Measurement	Mann Whitney U Test	2078378	0.0949779
AD	MCI + Controls	GCST007018	Bilirubin Measurement	Mann Whitney U Test	206786	0.0950582
AD	MCI + Controls	GCST009731	Angiopoietin-1 Receptor Measurement	Mann Whitney U Test	63186	0.0950886
AD	MCI + Controls	GCST90088176	Blood Protein Measurement	Mann Whitney U Test	45809	0.0951174
AD	MCI + Controls	GCST003403	Vascular Endothelial Growth Factor Measurement	Mann Whitney U Test	64300	0.0952841
AD	MCI + Controls	GCST90001865	Blood Protein Measurement	Mann Whitney U Test	44172.5	0.0956191
AD	MCI + Controls	GCST90044746	Bone Mineral Content Measurement	Mann Whitney U Test	228	0.0956558
AD	MCI + Controls	GCST004097	Response To Platinum-Based Neoadjuvant Chemotherapy	rank sums	-1.6661	0.0956932
AD	MCI + Controls	GCST90089324	Blood Protein Measurement	Mann Whitney U Test	17417	0.0961186
AD	MCI + Controls	GCST90017131	Gut Microbiome Measurement	Mann Whitney U Test	54986	0.0961486
AD	MCI + Controls	GCST006742	Fertility Measurement	Mann Whitney U Test	1646.5	0.0962316
AD	MCI + Controls	GCST009101	Treatment-Resistant Hypertension	rank sums	1.6617	0.0965722
AD	MCI + Controls	GCST90089423	Blood Protein Measurement	Mann Whitney U Test	10810.5	0.0966374
AD	MCI + Controls	GCST90088066	Interleukin-22 Measurement	rank sums	-1.66037	0.0968398
AD	MCI + Controls	GCST90090236	Blood Protein Measurement	rank sums	1.66037	0.0968398
AD	MCI + Controls	GCST90090554	Blood Protein Measurement	Mann Whitney U Test	22734	0.0970632
AD	MCI + Controls	GCST006306	High Density Lipoprotein Cholesterol Measurement	Mann Whitney U Test	53875	0.0971418
AD	MCI + Controls	GCST90093141	Periodontal Pocket	Mann Whitney U Test	63247.5	0.0972791
AD	MCI + Controls	GCST000435	Schizophrenia	Mann Whitney U Test	55029	0.097358
AD	MCI + Controls	GCST90086640	Blood Protein Measurement	Mann Whitney U Test	2265.5	0.0974184
AD	MCI + Controls	GCST90060251	Cholesteryl Ester Measurement	Mann Whitney U Test	24877	0.0974519
AD	MCI + Controls	GCST012656	Mitochondrial Dna Measurement	Mann Whitney U Test	28740	0.0975815
AD	MCI + Controls	GCST90002104	Blood Protein Measurement	Mann Whitney U Test	55035	0.0978354
AD	MCI + Controls	GCST000427	Waist Circumference	Mann Whitney U Test	9182.5	0.0979113
AD	MCI + Controls	GCST007704	Diastolic Blood Pressure	Mann Whitney U Test	446861	0.0979373
AD	MCI + Controls	GCST001946	Cancer Biomarker Measurement	Mann Whitney U Test	54920.5	0.0981203
AD	MCI + Controls	GCST009312	Cognitive Inhibition Measurement	Mann Whitney U Test	64258	0.0982085
AD	MCI + Controls	GCST007152	Back Pain	Mann Whitney U Test	62593.5	0.0982127
AD	MCI + Controls	GCST001453	Sexual Dysfunction	Mann Whitney U Test	63294.5	0.0982516
AD	MCI + Controls	GCST007114	Cholesterol Efflux Capacity Measurement	Mann Whitney U Test	55064.5	0.098391
AD	MCI + Controls	GCST008198	Vascular Endothelial Growth Factor Measurement	Mann Whitney U Test	45796	0.0983915
AD	MCI + Controls	GCST006154	Frontotemporal Dementia	Mann Whitney U Test	64254.5	0.0985225
AD	MCI + Controls	GCST000649	Creatinine Measurement	Mann Whitney U Test	55023.5	0.0987525
AD	MCI + Controls	GCST004548	Total Cholesterol Measurement	Mann Whitney U Test	2501	0.0988563
AD	MCI + Controls	GCST006765	Fertility Measurement	rank sums	1.65027	0.0988883
AD	MCI + Controls	GCST006771	Number Of Pregnancies Measurement	rank sums	1.65027	0.0988883
AD	MCI + Controls	GCST004139	Bipolar Disorder	Mann Whitney U Test	225510	0.0989765
AD	MCI + Controls	GCST005850	Heart Rate Response To Recovery Post Exercise	Welch's Two-Sample T-Test	-1.65169	0.0993714
AD	MCI + Controls	GCST008110	Insulinogenic Index Measurement	Mann Whitney U Test	33438.5	0.0993966
AD	MCI + Controls	GCST000847	Eye Measurement	Mann Whitney U Test	63499.5	0.0994684
AD	MCI + Controls	GCST011054	Brugada Syndrome	rank sums	1.64744	0.0994686
AD	MCI + Controls	GCST004365	Copine-1 Measurement	rank sums	1.64726	0.0995051
AD	MCI + Controls	GCST003542	Nighttime Rest Measurement	Mann Whitney U Test	235791	0.0995199
AD	MCI + Controls	GCST004365	Thrombospondin-2 Measurement	Mann Whitney U Test	2046	0.0995407
AD	MCI + Controls	GCST002991	Pancreatic Carcinoma	Welch's Two-Sample T-Test	1.64829	0.100063
AD	MCI + Controls	GCST005729	Vitamin D Measurement	Mann Whitney U Test	159.5	0.100131
AD	MCI + Controls	GCST90060990	Phosphatidylcholine Measurement	Mann Whitney U Test	1354.5	0.10016
AD	MCI + Controls	GCST000818	Urate Measurement	Mann Whitney U Test	222501	0.100281
AD	MCI + Controls	GCST90002022	Blood Protein Measurement	rank sums	1.64325	0.100332
AD	MCI + Controls	GCST006442	Self Reported Educational Attainment	Mann Whitney U Test	55045	0.100443
AD	MCI + Controls	GCST005891	Glomerular Filtration Rate	Mann Whitney U Test	217010	0.100514
AD	MCI + Controls	GCST90061528	Thyroid Stimulating Hormone Measurement	rank sums	-1.64234	0.100519
AD	MCI + Controls	GCST011961	Cardiac Troponin T Measurement	Mann Whitney U Test	54791.5	0.100833
AD	MCI + Controls	GCST011390	Corneal Resistance Factor	Mann Whitney U Test	64223.5	0.100842
AD	MCI + Controls	GCST011766	Chronic Obstructive Pulmonary Disease	Mann Whitney U Test	64220	0.101111
AD	MCI + Controls	GCST90088972	Blood Protein Measurement	Mann Whitney U Test	50671.5	0.10121
AD	MCI + Controls	GCST000669	Telomere Length	Mann Whitney U Test	53087.5	0.101211
AD	MCI + Controls	GCST90042882	Hearing Loss	Mann Whitney U Test	4	0.101233
AD	MCI + Controls	GCST90042881	Normal	Mann Whitney U Test	24	0.101233
AD	MCI + Controls	GCST000025	Type 2 Diabetes Mellitus	Mann Whitney U Test	225598	0.10124
AD	MCI + Controls	GCST002247	Mean Arterial Pressure	Mann Whitney U Test	13449	0.1014
AD	MCI + Controls	GCST007437	Triglyceride Measurement	Mann Whitney U Test	64214.5	0.101415
AD	MCI + Controls	GCST90018644	Ischemic Stroke	Mann Whitney U Test	60672	0.101614
AD	MCI + Controls	GCST000561	Qt Interval	Mann Whitney U Test	55063	0.101775
AD	MCI + Controls	GCST006491	Fibroblast Growth Factor 23 Measurement	Welch's Two-Sample T-Test	-1.63953	0.10203
AD	MCI + Controls	GCST006531	Gastroesophageal Reflux Disease	rank sums	-1.63502	0.102045
AD	MCI + Controls	GCST006531	Esophageal Adenocarcinoma	rank sums	-1.63502	0.102045
AD	MCI + Controls	GCST004977	Egg Allergy Measurement	rank sums	-1.63491	0.102068
AD	MCI + Controls	GCST009016	T Wave Morphology Measurement	Mann Whitney U Test	55068	0.102129
AD	MCI + Controls	GCST90089871	Blood Protein Measurement	Mann Whitney U Test	7940.5	0.102139
AD	MCI + Controls	GCST006091	Freckles	Mann Whitney U Test	64204.5	0.102235
AD	MCI + Controls	GCST90088709	Complement C3 Measurement	Mann Whitney U Test	22766.5	0.102279
AD	MCI + Controls	GCST010720	Glycosuria	Mann Whitney U Test	16412.5	0.102376
AD	MCI + Controls	GCST010720	Parental Genotype Effect Measurement	Mann Whitney U Test	16412.5	0.102376
AD	MCI + Controls	GCST010720	Gestational Blood Glucose Measurement	Mann Whitney U Test	16412.5	0.102376
AD	MCI + Controls	GCST90088583	Blood Protein Measurement	Mann Whitney U Test	55961.5	0.102428
AD	MCI + Controls	GCST000975	Low Density Lipoprotein Cholesterol Measurement	Welch's Two-Sample T-Test	-1.637	0.102456
AD	MCI + Controls	GCST000210	Icam-1 Measurement	Mann Whitney U Test	54668.5	0.102469
AD	MCI + Controls	GCST001938	Ulcerative Colitis	Mann Whitney U Test	64147	0.102763
AD	MCI + Controls	GCST004039	Schizophrenia Symptom Severity Measurement	Mann Whitney U Test	55077.5	0.102873
AD	MCI + Controls	GCST004039	Response To Paliperidone	Mann Whitney U Test	55077.5	0.102873
AD	MCI + Controls	GCST90060362	Triglyceride Measurement	Mann Whitney U Test	39219.5	0.103092
AD	MCI + Controls	GCST90001860	Blood Protein Measurement	Mann Whitney U Test	36268.5	0.103132
AD	MCI + Controls	GCST002450	Omega-6 Polyunsaturated Fatty Acid Measurement	Mann Whitney U Test	64125.5	0.103265
AD	MCI + Controls	GCST004520	Autism Spectrum Disorder	Mann Whitney U Test	64092	0.103417
AD	MCI + Controls	GCST002885	Concentration Dose Ratio	Mann Whitney U Test	7731.5	0.103463
AD	MCI + Controls	GCST002885	Response To Olanzapine	Mann Whitney U Test	7731.5	0.103463
AD	MCI + Controls	GCST90090076	Proprotein Convertase Subtilisin/Kexin Type 9 Measurementhyperhidrosis	Mann Whitney U Test	25378.5	0.103477
AD	MCI + Controls	GCST009759	Extranodal Nasal Nk/T Cell Lymphoma	rank sums	-1.6281	0.103503
AD	MCI + Controls	GCST000292	Inflammatory Response	rank sums	-1.62759	0.103611
AD	MCI + Controls	GCST90001870	Blood Protein Measurement	Mann Whitney U Test	48624	0.103865
AD	MCI + Controls	GCST012036	Chronotype Measurement	Mann Whitney U Test	52	0.103895
AD	MCI + Controls	GCST009700	Obesity	Mann Whitney U Test	64183	0.103895
AD	MCI + Controls	GCST000188	Neuroblastoma	rank sums	-1.62566	0.104023
AD	MCI + Controls	GCST003539	Mortality	Mann Whitney U Test	3138.5	0.104193
AD	MCI + Controls	GCST90089212	Complement C3 Measurement	Mann Whitney U Test	2485.5	0.10428
AD	MCI + Controls	GCST002804	Seropositivity Measurement	Mann Whitney U Test	343126	0.104301
AD	MCI + Controls	GCST012377	Pulse Pressure Measurement	Mann Whitney U Test	895	0.104576
AD	MCI + Controls	GCST011419	Total Cholesterol Measurement	Mann Whitney U Test	50220	0.104716
AD	MCI + Controls	GCST009279	Diabetic Nephropathy	Mann Whitney U Test	80.5	0.104833
AD	MCI + Controls	GCST003674	Obstructive Sleep Apnea	Mann Whitney U Test	1.85836e+06	0.104881
AD	MCI + Controls	GCST003674	Sleep Apnea Measurement	Mann Whitney U Test	1.85836e+06	0.104881
AD	MCI + Controls	GCST002183	Handedness	Mann Whitney U Test	15431.5	0.104898
AD	MCI + Controls	GCST90088295	Blood Protein Measurement	rank sums	-1.62108	0.105001
AD	MCI + Controls	GCST000314	Mucocutaneous Lymph Node Syndrome	rank sums	-1.62027	0.105173
AD	MCI + Controls	GCST90060337	Phosphatidylethanolamine Measurement	rank sums	1.61967	0.105303
AD	MCI + Controls	GCST90060299	Phosphatidylethanolamine Measurement	rank sums	-1.61967	0.105303
AD	MCI + Controls	GCST90060295	Phosphatidylcholine Measurement	rank sums	1.61967	0.105303
AD	MCI + Controls	GCST90060340	Glycerophospholipid Measurement	rank sums	1.61967	0.105303
AD	MCI + Controls	GCST90060535	Phosphatidylinositol Measurement	rank sums	1.61967	0.105303
AD	MCI + Controls	GCST009077	Uveal Melanoma	Mann Whitney U Test	43033.5	0.105364
AD	MCI + Controls	GCST007302	Breast Carcinoma	Mann Whitney U Test	55120	0.105434
AD	MCI + Controls	GCST90086243	Blood Protein Measurement	rank sums	-1.61876	0.105498
AD	MCI + Controls	GCST000875	Coronary Artery Disease	rank sums	-1.61804	0.105653
AD	MCI + Controls	GCST90089585	Blood Protein Measurement	Mann Whitney U Test	42522	0.105813
AD	MCI + Controls	GCST90090801	Blood Protein Measurement	Mann Whitney U Test	56426.5	0.105846
AD	MCI + Controls	GCST90089488	Blood Protein Measurement	rank sums	1.61711	0.105854
AD	MCI + Controls	GCST002731	Endothelial Growth Factor Measurement	Mann Whitney U Test	9935.5	0.106057
AD	MCI + Controls	GCST002433	Rheumatoid Arthritis	Mann Whitney U Test	262946	0.10609
AD	MCI + Controls	GCST011657	C-Reactive Protein Measurement	Mann Whitney U Test	54748	0.106313
AD	MCI + Controls	GCST010500	T-Cell Immunoglobulin And Mucin Domain 1 Measurement	Mann Whitney U Test	49018.5	0.106356
AD	MCI + Controls	GCST010012	Unipolar Depression	Mann Whitney U Test	55167	0.106454
AD	MCI + Controls	GCST90090595	Blood Protein Measurement	Mann Whitney U Test	47393.5	0.106769
AD	MCI + Controls	GCST90001830	Blood Protein Measurement	Mann Whitney U Test	2896.5	0.10689
AD	MCI + Controls	GCST000433	Schizophrenia	Mann Whitney U Test	56052.5	0.106985
AD	MCI + Controls	GCST90001853	Blood Protein Measurement	Mann Whitney U Test	32606	0.107059
AD	MCI + Controls	GCST009698	Proline Measurement	Mann Whitney U Test	18345	0.107062
AD	MCI + Controls	GCST90001503	Lymphocyte Count	Mann Whitney U Test	21330.5	0.107174
AD	MCI + Controls	GCST90060470	Glycerophospholipid Measurement	Mann Whitney U Test	17209	0.107216
AD	MCI + Controls	GCST007878	Serum Urea Measurement	Mann Whitney U Test	49399.5	0.107244
AD	MCI + Controls	GCST005039	Blood Pressure	rank sums	1.61065	0.107256
AD	MCI + Controls	GCST005039	Response To Beta Blocker	rank sums	1.61065	0.107256
AD	MCI + Controls	GCST005039	Response To Thiazide	rank sums	1.61065	0.107256
AD	MCI + Controls	GCST004383	Thyroid Peroxidase Antibody Measurement	rank sums	1.6103	0.107333
AD	MCI + Controls	GCST90026509	Platelet Count	Welch's Two-Sample T-Test	-1.61382	0.107366
AD	MCI + Controls	GCST000119	Freckles	Mann Whitney U Test	41907	0.107495
AD	MCI + Controls	GCST90000621	Vitamin D Measurement	Mann Whitney U Test	55141	0.107755
AD	MCI + Controls	GCST010736	Urinary Albumin To Creatinine Ratio	Mann Whitney U Test	64126	0.107778
AD	MCI + Controls	GCST90002403	Erythrocyte Count	Mann Whitney U Test	55142	0.107834
AD	MCI + Controls	GCST90060825	Phosphatidylinositol Measurement	Mann Whitney U Test	16665	0.107924
AD	MCI + Controls	GCST90060202	Cholesteryl Ester Measurement	Mann Whitney U Test	19215	0.107924
AD	MCI + Controls	GCST90060801	Phosphatidylcholine Measurement	Mann Whitney U Test	16665	0.107924
AD	MCI + Controls	GCST90001473	Leukocyte Count	Mann Whitney U Test	24475	0.10793
AD	MCI + Controls	GCST90090491	Blood Protein Measurement	Mann Whitney U Test	49840.5	0.108014
AD	MCI + Controls	GCST90060127	Fatty Acid Measurement	Mann Whitney U Test	64125.5	0.108033
AD	MCI + Controls	GCST008397	Response To Tnf Antagonist	rank sums	1.60575	0.108328
AD	MCI + Controls	GCST007949	Diabetic Nephropathy	Mann Whitney U Test	63816	0.108412
AD	MCI + Controls	GCST007949	Type 2 Diabetes Mellitus	Mann Whitney U Test	63816	0.108412
AD	MCI + Controls	GCST001251	Forced Expiratory Volume	Mann Whitney U Test	55149.5	0.108418
AD	MCI + Controls	GCST001251	Pulmonary Function Measurement	Mann Whitney U Test	55149.5	0.108418
AD	MCI + Controls	GCST90020048	B-Cell Acute Lymphoblastic Leukemia With T(1;19)(Q23;P13.3); E2a-Pbx1 (Tcf3-Pbx1)	rank sums	-1.60491	0.108513
AD	MCI + Controls	GCST001704	High Density Lipoprotein Cholesterol Measurement	Mann Whitney U Test	20690.5	0.108535
AD	MCI + Controls	GCST004365	Granulysin Measurement	rank sums	-1.60453	0.108597
AD	MCI + Controls	GCST008865	Sphingomyelin Measurement	Mann Whitney U Test	46304.5	0.108682
AD	MCI + Controls	GCST009007	Ovarian Serous Carcinoma	Mann Whitney U Test	64040	0.108837
AD	MCI + Controls	GCST90006920	Anti-Herpes Simplex Virus 2 Igg Measurement	Mann Whitney U Test	61514.5	0.109199
AD	MCI + Controls	GCST011385	Vaginal Microbiome Measurement	Mann Whitney U Test	55195	0.109413
AD	MCI + Controls	GCST004635	Testicular Germ Cell Tumor	Welch's Two-Sample T-Test	-1.60467	0.109441
AD	MCI + Controls	GCST000602	Atrial Fibrillation	Mann Whitney U Test	25733.5	0.109479
AD	MCI + Controls	GCST90090216	Blood Protein Measurement	rank sums	-1.60048	0.109491
AD	MCI + Controls	GCST000958	Mammographic Density Measurement	rank sums	1.5993	0.109753
AD	MCI + Controls	GCST90002366	Red Blood Cell Density Measurement	rank sums	-1.5987	0.109886
AD	MCI + Controls	GCST010007	Longitudinal Bmi Measurement	Mann Whitney U Test	54610	0.110307
AD	MCI + Controls	GCST010007	Response To Amisulpride	Mann Whitney U Test	54610	0.110307
AD	MCI + Controls	GCST000522	Body Height	Mann Whitney U Test	62047	0.110468
AD	MCI + Controls	GCST006636	Dysmenorrheic Pain Measurement	Mann Whitney U Test	55176.5	0.110558
AD	MCI + Controls	GCST006636	Quality Of Life During Menstruation Measurement	Mann Whitney U Test	55176.5	0.110558
AD	MCI + Controls	GCST002223	High Density Lipoprotein Cholesterol Measurement	Mann Whitney U Test	55178.5	0.110723
AD	MCI + Controls	GCST004184	Vital Capacity	Mann Whitney U Test	55179.5	0.110801
AD	MCI + Controls	GCST001237	High Density Lipoprotein Cholesterol Measurement	Mann Whitney U Test	64085.5	0.110903
AD	MCI + Controls	GCST006622	Ccl17 Measurement	Mann Whitney U Test	2288.5	0.110904
AD	MCI + Controls	GCST006622	Ccl19 Measurement	Mann Whitney U Test	2288.5	0.110904
AD	MCI + Controls	GCST006622	Monokine Induced By Gamma Interferon Measurement	Mann Whitney U Test	2288.5	0.110904
AD	MCI + Controls	GCST001118	Ulcerative Colitis	Mann Whitney U Test	57301.5	0.110996
AD	MCI + Controls	GCST001118	Crohn's Disease	Mann Whitney U Test	57301.5	0.110996
AD	MCI + Controls	GCST90013683	Graves Disease	Mann Whitney U Test	55182.5	0.111039
AD	MCI + Controls	GCST90093369	Aortic Measurement	Welch's Two-Sample T-Test	-1.59652	0.111198
AD	MCI + Controls	GCST008712	Pepsinogen I/Ii Ratio	Mann Whitney U Test	48624.5	0.111305
AD	MCI + Controls	GCST000060	Body Weight	rank sums	1.59201	0.111383
AD	MCI + Controls	GCST000060	Body Mass Index	rank sums	1.59201	0.111383
AD	MCI + Controls	GCST000060	Waist-Hip Ratio	rank sums	1.59201	0.111383
AD	MCI + Controls	GCST007621	Behavioural Disinhibition Measurement	Mann Whitney U Test	56481	0.11144
AD	MCI + Controls	GCST90013452	Mood Instability Measurement	Mann Whitney U Test	63756.5	0.111659
AD	MCI + Controls	GCST90011772	Hba1c Measurement	Mann Whitney U Test	61066	0.111671
AD	MCI + Controls	GCST90060423	Phosphatidylcholine Measurement	Mann Whitney U Test	55936	0.111772
AD	MCI + Controls	GCST009295	Body Mass Index	Mann Whitney U Test	52513	0.111804
AD	MCI + Controls	GCST90060292	Phosphatidylethanolamine Measurement	Mann Whitney U Test	64078	0.111815
AD	MCI + Controls	GCST006148	Frontotemporal Dementia	Welch's Two-Sample T-Test	1.59299	0.112006
AD	MCI + Controls	GCST007596	Asthma	rank sums	1.58879	0.112108
AD	MCI + Controls	GCST009731	Macrophage Metalloelastase Measurement	rank sums	-1.58855	0.112162
AD	MCI + Controls	GCST009738	Carotid Artery Intima Media Thickness	Mann Whitney U Test	64022	0.112315
AD	MCI + Controls	GCST90060151	Lysophosphatidylethanolamine Measurement	Mann Whitney U Test	64075.5	0.112325
AD	MCI + Controls	GCST011923	Urate Measurement	Mann Whitney U Test	12114.5	0.112371
AD	MCI + Controls	GCST004649	Left Ventricular Diastolic Function Measurement	Mann Whitney U Test	55306.5	0.112657
AD	MCI + Controls	GCST003322	Ischemic Stroke	rank sums	-1.58521	0.112919
AD	MCI + Controls	GCST003322	Large Artery Stroke	rank sums	-1.58521	0.112919
AD	MCI + Controls	GCST90087790	Blood Protein Measurement	Mann Whitney U Test	29640	0.112954
AD	MCI + Controls	GCST004575	Acute Insulin Response Measurement	Mann Whitney U Test	139435	0.11313
AD	MCI + Controls	GCST007191	Hypersomnia	rank sums	1.584	0.113194
AD	MCI + Controls	GCST005933	Glioma	Mann Whitney U Test	213391	0.1133
AD	MCI + Controls	GCST90060270	Phosphatidylcholine Measurement	Mann Whitney U Test	62996.5	0.113311
AD	MCI + Controls	GCST002027	Mean Corpuscular Hemoglobin Concentration	Mann Whitney U Test	46.5	0.113349
AD	MCI + Controls	GCST90018836	Dysentery	Mann Whitney U Test	60358	0.113399
AD	MCI + Controls	GCST002797	Pulmonary Artery Enlargement	Mann Whitney U Test	23068	0.113523
AD	MCI + Controls	GCST001203	Rheumatoid Arthritis	rank sums	1.58247	0.113542
AD	MCI + Controls	GCST90086736	Blood Protein Measurement	Mann Whitney U Test	148.5	0.113579
AD	MCI + Controls	GCST004343	Chronic Venous Insufficiency	Mann Whitney U Test	62489.5	0.113652
AD	MCI + Controls	GCST004343	Varicose Veins	Mann Whitney U Test	62489.5	0.113652
AD	MCI + Controls	GCST000833	Psoriasis	Mann Whitney U Test	55216	0.113661
AD	MCI + Controls	GCST90060139	Lysophosphatidylethanolamine Measurement	Mann Whitney U Test	55219	0.113752
AD	MCI + Controls	GCST90018887	Osteoporosis	Mann Whitney U Test	64057.5	0.113797
AD	MCI + Controls	GCST007511	Late-Onset Alzheimers Disease	Mann Whitney U Test	64054.5	0.114039
AD	MCI + Controls	GCST004601	Erythrocyte Count	Welch's Two-Sample T-Test	-1.5834	0.114127
AD	MCI + Controls	GCST007382	Glutamine Measurement	Mann Whitney U Test	55722.5	0.114133
AD	MCI + Controls	GCST004442	Interleukin 17 Measurement	Mann Whitney U Test	55221	0.114165
AD	MCI + Controls	GCST90000288	Left Ventricular Structural Measurement	Mann Whitney U Test	54279.5	0.114474
AD	MCI + Controls	GCST007228	Pulmonary Arterial Hypertension	Mann Whitney U Test	50615	0.114565
AD	MCI + Controls	GCST006653	Abnormal Vaginal Discharge Itching	Mann Whitney U Test	46512.5	0.114617
AD	MCI + Controls	GCST90001580	Monocyte Count	Mann Whitney U Test	3200	0.114803
AD	MCI + Controls	GCST90002005	Blood Protein Measurement	Mann Whitney U Test	3200	0.114803
AD	MCI + Controls	GCST90001585	Monocyte Count	Mann Whitney U Test	3200	0.114803
AD	MCI + Controls	GCST008159	Bmi-Adjusted Waist-Hip Ratio	Mann Whitney U Test	55231.5	0.115029
AD	MCI + Controls	GCST002317	Type 2 Diabetes Mellitus	Mann Whitney U Test	55319	0.115233
AD	MCI + Controls	GCST90018935	Urolithiasis	Mann Whitney U Test	55235	0.115318
AD	MCI + Controls	GCST004041	Schizophrenia Symptom Severity Measurement	Mann Whitney U Test	64038.5	0.115357
AD	MCI + Controls	GCST004041	Response To Paliperidone	Mann Whitney U Test	64038.5	0.115357
AD	MCI + Controls	GCST006568	Mathematical Ability	Welch's Two-Sample T-Test	-1.57785	0.11547
AD	MCI + Controls	GCST005096	Eye Color	Mann Whitney U Test	64036	0.115518
AD	MCI + Controls	GCST90090802	Blood Protein Measurement	Mann Whitney U Test	34164	0.11597
AD	MCI + Controls	GCST90088791	Blood Protein Measurement	rank sums	1.57163	0.116035
AD	MCI + Controls	GCST90088225	Blood Protein Measurement	rank sums	1.57163	0.116035
AD	MCI + Controls	GCST002576	Malignant Epithelial Tumor Of Ovary	Mann Whitney U Test	55294	0.116048
AD	MCI + Controls	GCST90088075	Blood Protein Measurement	Welch's Two-Sample T-Test	-2	0.116117
AD	MCI + Controls	GCST008113	Insulin Measurement	Welch's Two-Sample T-Test	2	0.116117
AD	MCI + Controls	GCST010062	Fasting Blood Glucose Measurement	Mann Whitney U Test	27906.5	0.116514
AD	MCI + Controls	GCST90086460	Blood Protein Measurement	Mann Whitney U Test	48640.5	0.116734
AD	MCI + Controls	GCST90052897	Thrombin Generation Potential Measurement	Mann Whitney U Test	59636	0.116794
AD	MCI + Controls	GCST90052897	Thrombomodulin Measurement	Mann Whitney U Test	59636	0.116794
AD	MCI + Controls	GCST004206	Fasting Blood Glucose Measurement	Mann Whitney U Test	225367	0.116815
AD	MCI + Controls	GCST90087936	Apolipoprotein E Measurement	Mann Whitney U Test	48103.5	0.116924
AD	MCI + Controls	GCST003009	Gastric Cardia Carcinoma	rank sums	-1.56691	0.117136
AD	MCI + Controls	GCST90087905	Blood Protein Measurement	Mann Whitney U Test	44325	0.11717
AD	MCI + Controls	GCST009040	Neutrophil Count	Mann Whitney U Test	57988.5	0.117206
AD	MCI + Controls	GCST90018764	Antihypertensive Use Measurement	rank sums	1.56655	0.11722
AD	MCI + Controls	GCST005937	Ventricular Ectopy	Mann Whitney U Test	41476.5	0.117258
AD	MCI + Controls	GCST90089650	Blood Protein Measurement	rank sums	-1.56614	0.117316
AD	MCI + Controls	GCST90060319	Phosphatidylcholine Measurement	Mann Whitney U Test	55260.5	0.117439
AD	MCI + Controls	GCST009066	Mosaic Loss Of Chromosome Y Measurement	Welch's Two-Sample T-Test	-1.56912	0.117543
AD	MCI + Controls	GCST90086998	Blood Protein Measurement	Mann Whitney U Test	60891.5	0.117552
AD	MCI + Controls	GCST000880	Age At Menarche	Mann Whitney U Test	55264	0.117731
AD	MCI + Controls	GCST002202	Anxiety	Mann Whitney U Test	74281.5	0.117787
AD	MCI + Controls	GCST012100	Hypertrophic Cardiomyopathy	Mann Whitney U Test	64004	0.118218
AD	MCI + Controls	GCST001604	Insulin Resistance	Mann Whitney U Test	25267.5	0.118356
AD	MCI + Controls	GCST007733	Uric Acid Measurement	Mann Whitney U Test	226206	0.118399
AD	MCI + Controls	GCST90088068	Blood Protein Measurement	Mann Whitney U Test	29500.5	0.118406
AD	MCI + Controls	GCST003636	Lip Morphology Measurement	Mann Whitney U Test	66.5	0.11842
AD	MCI + Controls	GCST002994	Ear Protrusion	Mann Whitney U Test	66.5	0.11842
AD	MCI + Controls	GCST006093	Facial Hair Thickness Measurement	Mann Whitney U Test	33.5	0.11842
AD	MCI + Controls	GCST002997	Helix Rolling	Mann Whitney U Test	66.5	0.11842
AD	MCI + Controls	GCST003636	Chin Morphology Measurement	Mann Whitney U Test	66.5	0.11842
AD	MCI + Controls	GCST001263	Body Height	Mann Whitney U Test	55273	0.118489
AD	MCI + Controls	GCST002031	Odontogenesis	Welch's Two-Sample T-Test	-1.56477	0.118504
AD	MCI + Controls	GCST010175	Adult-Onset Still's Disease	Mann Whitney U Test	57	0.118571
AD	MCI + Controls	GCST008849	Depressive Symptom Measurement	Mann Whitney U Test	55300	0.118613
AD	MCI + Controls	GCST90089153	Blood Protein Measurement	Mann Whitney U Test	47545	0.118683
AD	MCI + Controls	GCST90090440	Blood Protein Measurement	Mann Whitney U Test	30697.5	0.118785
AD	MCI + Controls	GCST003072	Beta-Amyloid 1-42 Measurement	Mann Whitney U Test	55360.5	0.118839
AD	MCI + Controls	GCST003072	Cerebrospinal Fluid Biomarker Measurement	Mann Whitney U Test	55360.5	0.118839
AD	MCI + Controls	GCST004408	Mild Neurocognitive Disorder	Mann Whitney U Test	10844.5	0.119074
AD	MCI + Controls	GCST004408	Hiv-Associated Neurocognitive Disorder	Mann Whitney U Test	10844.5	0.119074
AD	MCI + Controls	GCST009375	Mosaic Loss Of Chromosome Y Measurement	Welch's Two-Sample T-Test	1.56146	0.119299
AD	MCI + Controls	GCST90089347	Blood Protein Measurement	Mann Whitney U Test	37732	0.119311
AD	MCI + Controls	GCST004365	Semaphorin-3a Measurement	Mann Whitney U Test	65367	0.119578
AD	MCI + Controls	GCST004885	Neuroblastoma	rank sums	1.55601	0.119705
AD	MCI + Controls	GCST002679	Iron Biomarker Measurement	Mann Whitney U Test	55291.5	0.119782
AD	MCI + Controls	GCST002679	Serum Iron Measurement	Mann Whitney U Test	55291.5	0.119782
AD	MCI + Controls	GCST90088440	Blood Protein Measurement	Mann Whitney U Test	12716.5	0.119896
AD	MCI + Controls	GCST011537	Henoch-Schoenlein Purpura	Mann Whitney U Test	53627.5	0.120055
AD	MCI + Controls	GCST003237	Dihomo-Gamma-Linolenic Acid Measurement	Mann Whitney U Test	55291.5	0.120059
AD	MCI + Controls	GCST007217	Rr Interval	Mann Whitney U Test	55196.5	0.120186
AD	MCI + Controls	GCST007385	Serine Measurement	Mann Whitney U Test	55312.5	0.120566
AD	MCI + Controls	GCST011783	Coronary Atherosclerosis Measurement	rank sums	1.55231	0.120587
AD	MCI + Controls	GCST90089677	Blood Protein Measurement	Mann Whitney U Test	54046.5	0.120628
AD	MCI + Controls	GCST000360	Response To Anticoagulant	rank sums	1.55199	0.120664
AD	MCI + Controls	GCST000340	Myocardial Infarction	Welch's Two-Sample T-Test	-1.55534	0.120671
AD	MCI + Controls	GCST011382	Systemic Mastocytosis	Welch's Two-Sample T-Test	-1.55563	0.120717
AD	MCI + Controls	GCST001762	Serum Alanine Aminotransferase Measurement	Mann Whitney U Test	514336	0.120808
AD	MCI + Controls	GCST004363	Androstenedione Measurement	Mann Whitney U Test	63560	0.120854
AD	MCI + Controls	GCST002086	C-Reactive Protein Measurement	Mann Whitney U Test	63960	0.120977
AD	MCI + Controls	GCST006922	Social Interaction Measurement	Welch's Two-Sample T-Test	1.554	0.121121
AD	MCI + Controls	GCST002361	Smooth Surface Dental Caries	Mann Whitney U Test	63969	0.121214
AD	MCI + Controls	GCST90007311	Leptin Measurement	rank sums	-1.54967	0.121221
AD	MCI + Controls	GCST90007314	Leptin Measurement	rank sums	-1.54967	0.121221
AD	MCI + Controls	GCST001762	Homocysteine Measurement	Mann Whitney U Test	54196.5	0.121247
AD	MCI + Controls	GCST90001645	Leukocyte Count	Mann Whitney U Test	26113.5	0.121388
AD	MCI + Controls	GCST006586	Albuminuria	Mann Whitney U Test	55309.5	0.121603
AD	MCI + Controls	GCST012159	Response To Serotonin-Norephinephrine Reuptake Inhibitor	Mann Whitney U Test	55310.5	0.121689
AD	MCI + Controls	GCST90086302	Blood Protein Measurement	Mann Whitney U Test	21475.5	0.121788
AD	MCI + Controls	GCST90006885	Antibody Measurement	Mann Whitney U Test	35889.5	0.122106
AD	MCI + Controls	GCST000228	Vitamin B12 Measurement	Mann Whitney U Test	35889.5	0.122106
AD	MCI + Controls	GCST90001896	Blood Protein Measurement	rank sums	1.54281	0.122878
AD	MCI + Controls	GCST90018597	Cervical Carcinoma	Mann Whitney U Test	55694.5	0.122932
AD	MCI + Controls	GCST012158	Response To Norepinephrine-Dopamine Reuptake Inhibitor	Mann Whitney U Test	55325	0.122942
AD	MCI + Controls	GCST001727	Lipoprotein-Associated Phospholipase A(2) Measurement	Mann Whitney U Test	185058	0.122963
AD	MCI + Controls	GCST001569	Bipolar Disorder	Mann Whitney U Test	32094	0.123017
AD	MCI + Controls	GCST90090728	Blood Protein Measurement	Mann Whitney U Test	15093.5	0.123101
AD	MCI + Controls	GCST006535	Irritable Bowel Syndrome	Mann Whitney U Test	58641	0.123219
AD	MCI + Controls	GCST90016587	Chronic Obstructive Pulmonary Disease	rank sums	-1.54074	0.123381
AD	MCI + Controls	GCST90016587	Smoking Status Measurement	rank sums	-1.54074	0.123381
AD	MCI + Controls	GCST000523	Response To Antineoplastic Agent	Mann Whitney U Test	63718	0.123456
AD	MCI + Controls	GCST003764	Hirschsprung Disease	Mann Whitney U Test	291508	0.123636
AD	MCI + Controls	GCST011499	Fish Consumption Measurement	Mann Whitney U Test	18	0.123658
AD	MCI + Controls	GCST002532	Serum Lipase Activity Measurement	Mann Whitney U Test	1214.5	0.123828
AD	MCI + Controls	GCST90093112	Covid-19	Mann Whitney U Test	62490	0.123921
AD	MCI + Controls	GCST007240	Obese Body Mass Index Status	Welch's Two-Sample T-Test	-1.54199	0.123924
AD	MCI + Controls	GCST012027	Body Mass Index	Mann Whitney U Test	75	0.124069
AD	MCI + Controls	GCST012027	Response To Cranial Radiation Therapy	Mann Whitney U Test	75	0.124069
AD	MCI + Controls	GCST90011822	Cancer	Mann Whitney U Test	55339	0.124165
AD	MCI + Controls	GCST005849	Heart Rate Response To Recovery Post Exercise	Welch's Two-Sample T-Test	-1.54059	0.12422
AD	MCI + Controls	GCST90002373	Myeloid White Cell Count	Mann Whitney U Test	63934	0.124252
AD	MCI + Controls	GCST90087687	Blood Protein Measurement	rank sums	-1.53706	0.124279
AD	MCI + Controls	GCST000727	Abdominal Aortic Aneurysm	rank sums	-1.53613	0.124506
AD	MCI + Controls	GCST001715	Bipolar Disorder	Mann Whitney U Test	63192	0.124558
AD	MCI + Controls	GCST000337	Triglyceride Measurement	Mann Whitney U Test	34075.5	0.124816
AD	MCI + Controls	GCST009671	Vitamin D Measurement	Mann Whitney U Test	37135.5	0.125073
AD	MCI + Controls	GCST90026486	Drug Dependence	Mann Whitney U Test	55361	0.125123
AD	MCI + Controls	GCST001762	Vitamin B12 Measurement	Mann Whitney U Test	53420	0.125202
AD	MCI + Controls	GCST90060148	Lysophosphatidylcholine Measurement	Mann Whitney U Test	45244	0.125354
AD	MCI + Controls	GCST90002077	Blood Protein Measurement	Mann Whitney U Test	10097	0.125513
AD	MCI + Controls	GCST011834	Complement C3 Measurement	Mann Whitney U Test	226730	0.125644
AD	MCI + Controls	GCST003044	Crohn's Disease	Welch's Two-Sample T-Test	1.53449	0.125772
AD	MCI + Controls	GCST004365	Sialic Acid-Binding Ig-Like Lectin 6 Measurement	Mann Whitney U Test	38757	0.126089
AD	MCI + Controls	GCST001596	Glaucoma	rank sums	-1.52925	0.126203
AD	MCI + Controls	GCST002242	Serum Dimethylarginine Measurement	Mann Whitney U Test	63907	0.126576
AD	MCI + Controls	GCST001592	Osteoarthritis	Mann Whitney U Test	54246	0.126577
AD	MCI + Controls	GCST001958	Bulimia Nervosa	Mann Whitney U Test	63906.5	0.126678
AD	MCI + Controls	GCST002795	Chronic Obstructive Pulmonary Disease	Mann Whitney U Test	55374.5	0.126782
AD	MCI + Controls	GCST000317	Obesity	Mann Whitney U Test	215702	0.127032
AD	MCI + Controls	GCST002829	Urate Measurement	Mann Whitney U Test	514592	0.127236
AD	MCI + Controls	GCST002425	Puberty Onset Measurement	rank sums	1.52364	0.127599
AD	MCI + Controls	GCST90089652	Blood Protein Measurement	Mann Whitney U Test	57164	0.127606
AD	MCI + Controls	GCST004451	Interleukin 7 Measurement	Welch's Two-Sample T-Test	1.52676	0.127645
AD	MCI + Controls	GCST009731	Galectin-3 Measurement	Mann Whitney U Test	63728	0.127809
AD	MCI + Controls	GCST90002325	Mean Corpuscular Hemoglobin Concentration	Mann Whitney U Test	55381	0.12787
AD	MCI + Controls	GCST006044	Age At First Birth Measurement	Mann Whitney U Test	59802	0.128058
AD	MCI + Controls	GCST003275	Mean Arterial Pressure	Mann Whitney U Test	398454	0.128077
AD	MCI + Controls	GCST90018643	Interstitial Lung Disease	rank sums	1.5216	0.128108
AD	MCI + Controls	GCST006424	Diabetic Retinopathy	Mann Whitney U Test	38083	0.128226
AD	MCI + Controls	GCST90088428	Ccl15 Measurement	Mann Whitney U Test	29091	0.128244
AD	MCI + Controls	GCST90011871	Genetic Chronic Primary Adrenal Insufficiency	Mann Whitney U Test	63888.5	0.128283
AD	MCI + Controls	GCST90000487	Matrix Metalloproteinase 1 Measurement	rank sums	1.52084	0.1283
AD	MCI + Controls	GCST90027249	Covid-19	rank sums	1.52058	0.128366
AD	MCI + Controls	GCST90027249	Respiratory Symptom Measurement	rank sums	1.52058	0.128366
AD	MCI + Controls	GCST90000063	Diastolic Blood Pressure	Mann Whitney U Test	55387	0.128419
AD	MCI + Controls	GCST004365	Angiogenin Measurement	Mann Whitney U Test	101524	0.128554
AD	MCI + Controls	GCST000130	Urate Measurement	rank sums	-1.51867	0.128847
AD	MCI + Controls	GCST90087646	Interleukin-12 Subunit B Measurement	Mann Whitney U Test	32513.5	0.129022
AD	MCI + Controls	GCST004432	Platelet-Derived Growth Factor Bb Measurement	Mann Whitney U Test	55394.5	0.129098
AD	MCI + Controls	GCST012325	Response To Selective Serotonin Reuptake Inhibitor	Mann Whitney U Test	18437	0.129449
AD	MCI + Controls	GCST012325	High Density Lipoprotein Cholesterol Measurement	Mann Whitney U Test	18437	0.129449
AD	MCI + Controls	GCST010241	Apolipoprotein A 1 Measurement	Welch's Two-Sample T-Test	-1.51891	0.129695
AD	MCI + Controls	GCST009877	Rheumatoid Arthritis	Mann Whitney U Test	63871.5	0.129821
AD	MCI + Controls	GCST000607	Schizophrenia	rank sums	-1.51475	0.129836
AD	MCI + Controls	GCST90025850	Information Processing Speed	Mann Whitney U Test	59899.5	0.129938
AD	MCI + Controls	GCST90060472	Phosphatidylcholine Measurement	Mann Whitney U Test	62959.5	0.12999
AD	MCI + Controls	GCST004365	Histidine-Rich Glycoprotein Measurement	Mann Whitney U Test	88971	0.129993
AD	MCI + Controls	GCST90088189	Ccl23 Measurement	Mann Whitney U Test	47176.5	0.130112
AD	MCI + Controls	GCST010268	Femoral Neck Bone Mineral Density	Mann Whitney U Test	55494.5	0.13016
AD	MCI + Controls	GCST001120	Blood Sedimentation	rank sums	1.51346	0.130163
AD	MCI + Controls	GCST008853	Depressive Symptom Measurement	rank sums	-1.51339	0.130179
AD	MCI + Controls	GCST006947	Feeling Fed-Up Measurement	Mann Whitney U Test	63867.5	0.130184
AD	MCI + Controls	GCST90026467	Breast Carcinoma	Mann Whitney U Test	63864	0.130212
AD	MCI + Controls	GCST90060495	Phosphatidylinositol Measurement	Mann Whitney U Test	55407.5	0.130273
AD	MCI + Controls	GCST008848	Depressive Symptom Measurement	Mann Whitney U Test	55570.5	0.130715
AD	MCI + Controls	GCST002447	Chronic Obstructive Pulmonary Disease	Mann Whitney U Test	63555	0.130801
AD	MCI + Controls	GCST002447	Oxygen Saturation Measurement	Mann Whitney U Test	63555	0.130801
AD	MCI + Controls	GCST004314	Nose Morphology Measurement	Mann Whitney U Test	55450.5	0.130958
AD	MCI + Controls	GCST90090213	Blood Protein Measurement	Mann Whitney U Test	656	0.131082
AD	MCI + Controls	GCST90002340	Monocyte Count	Welch's Two-Sample T-Test	1.51291	0.131184
AD	MCI + Controls	GCST90086042	Allergic Rhinitis	Mann Whitney U Test	63807	0.131189
AD	MCI + Controls	GCST007293	Body Fat Distribution	Mann Whitney U Test	514824	0.131261
AD	MCI + Controls	GCST004564	Bmi-Adjusted Waist Circumference	Mann Whitney U Test	2208870	0.13141
AD	MCI + Controls	GCST90018962	Lymphocyte Count	Welch's Two-Sample T-Test	-1.51181	0.131452
AD	MCI + Controls	GCST007323	Risk-Taking Behaviour	Welch's Two-Sample T-Test	-1.51158	0.13149
AD	MCI + Controls	GCST007683	Triiodothyronine Measurement	Mann Whitney U Test	16519.5	0.131633
AD	MCI + Controls	GCST004003	Hematocrit	Mann Whitney U Test	142684	0.131685
AD	MCI + Controls	GCST010253	Lifestyle Measurement	Mann Whitney U Test	62837.5	0.131831
AD	MCI + Controls	GCST010253	Systolic Blood Pressure	Mann Whitney U Test	62837.5	0.131831
AD	MCI + Controls	GCST004541	Low Density Lipoprotein Cholesterol Measurement	Mann Whitney U Test	3336	0.131918
AD	MCI + Controls	GCST002143	Diastolic Blood Pressure	Mann Whitney U Test	55432.5	0.131994
AD	MCI + Controls	GCST90043954	Acute Myocardial Infarction	rank sums	1.5053	0.132247
AD	MCI + Controls	GCST007590	Hippocampal Volume	Mann Whitney U Test	55430	0.132293
AD	MCI + Controls	GCST001720	Endometriosis	Mann Whitney U Test	63733.5	0.132419
AD	MCI + Controls	GCST90012052	Protein Measurement	Mann Whitney U Test	55435.5	0.132682
AD	MCI + Controls	GCST008997	Waist-Hip Ratio	Welch's Two-Sample T-Test	-1.50692	0.132725
AD	MCI + Controls	GCST008166	Mean Corpuscular Volume	Mann Whitney U Test	40684.5	0.132802
AD	MCI + Controls	GCST90018953	Eosinophil Count	Welch's Two-Sample T-Test	1.5063	0.13287
AD	MCI + Controls	GCST008766	Sensory Perception Of Sweet Taste	Mann Whitney U Test	55372	0.132876
AD	MCI + Controls	GCST004861	Mosquito Bite Reaction Itch Intensity Measurement	Mann Whitney U Test	63836	0.13307
AD	MCI + Controls	GCST004524	Energy Expenditure Measurement	Mann Whitney U Test	63725.5	0.13315
AD	MCI + Controls	GCST90026511	Leukocyte Count	Mann Whitney U Test	55440.5	0.133301
AD	MCI + Controls	GCST001260	Coronary Artery Disease	Mann Whitney U Test	55816	0.133319
AD	MCI + Controls	GCST012460	Atrial Fibrillation	Welch's Two-Sample T-Test	1.50428	0.133369
AD	MCI + Controls	GCST000063	Neurotic Disorder	rank sums	-1.5002	0.133561
AD	MCI + Controls	GCST004351	Bone Quantitative Ultrasound Measurement	Mann Whitney U Test	556092	0.133565
AD	MCI + Controls	GCST90002284	Facial Pigmentation Measurement	Mann Whitney U Test	59252	0.133585
AD	MCI + Controls	GCST000849	Hypertension	rank sums	1.49992	0.133634
AD	MCI + Controls	GCST90001583	Monocyte Count	rank sums	-1.4999	0.13364
AD	MCI + Controls	GCST004262	Response To Efavirenz	rank sums	-1.49964	0.133709
AD	MCI + Controls	GCST004262	Response To Rifampicin	rank sums	-1.49964	0.133709
AD	MCI + Controls	GCST004262	Drug-Induced Liver Injury	rank sums	-1.49964	0.133709
AD	MCI + Controls	GCST004571	Total Iron Binding Capacity	Mann Whitney U Test	55445.5	0.133762
AD	MCI + Controls	GCST004600	Eosinophil Percentage Of Leukocytes	Mann Whitney U Test	63827	0.133903
AD	MCI + Controls	GCST004449	Hepatocyte Growth Factor Measurement	Mann Whitney U Test	55448	0.133995
AD	MCI + Controls	GCST003673	Obstructive Sleep Apnea	Mann Whitney U Test	15676.5	0.134126
AD	MCI + Controls	GCST003673	Sleep Apnea Measurement	Mann Whitney U Test	15676.5	0.134126
AD	MCI + Controls	GCST90060260	Phosphatidylethanolamine Measurement	Mann Whitney U Test	50606.5	0.13431
AD	MCI + Controls	GCST000773	Keloid	Mann Whitney U Test	42713	0.134517
AD	MCI + Controls	GCST90086911	Blood Protein Measurement	Mann Whitney U Test	51259.5	0.13484
AD	MCI + Controls	GCST001159	Restless Legs Syndrome	Welch's Two-Sample T-Test	1.49878	0.134852
AD	MCI + Controls	GCST90088969	Proprotein Convertase Subtilisin/Kexin Type 9 Measurementhyperhidrosis	Mann Whitney U Test	25616	0.134922
AD	MCI + Controls	GCST001603	Hepatocellular Carcinoma	rank sums	-1.49298	0.135442
AD	MCI + Controls	GCST90088210	Blood Protein Measurement	Mann Whitney U Test	22098.5	0.135629
AD	MCI + Controls	GCST005558	Plantar Fasciitis	Mann Whitney U Test	22803	0.135647
AD	MCI + Controls	GCST005558	Plantar Fibromatosis	Mann Whitney U Test	22803	0.135647
AD	MCI + Controls	GCST000851	Hodgkins Lymphoma	Mann Whitney U Test	31902.5	0.135873
AD	MCI + Controls	GCST90013756	Asthma	Mann Whitney U Test	47827.5	0.135873
AD	MCI + Controls	GCST005843	Ischemic Stroke	rank sums	1.49039	0.136122
AD	MCI + Controls	GCST005337	Headache	Mann Whitney U Test	55473.5	0.13638
AD	MCI + Controls	GCST90090532	Blood Protein Measurement	Mann Whitney U Test	38047	0.136425
AD	MCI + Controls	GCST90086423	Blood Protein Measurement	Mann Whitney U Test	26	0.136641
AD	MCI + Controls	GCST90000499	Tumor Necrosis Factor Beta Measurement	rank sums	1.48812	0.13672
AD	MCI + Controls	GCST009427	Optic Disc Measurement	rank sums	1.48811	0.136723
AD	MCI + Controls	GCST010466	Aggressive Behavior	rank sums	-1.4877	0.13683
AD	MCI + Controls	GCST90088391	Interleukin 18 Receptor 1 Measurement	Mann Whitney U Test	15760	0.136831
AD	MCI + Controls	GCST003560	Coronary Aneurysm	Mann Whitney U Test	42410.5	0.137029
AD	MCI + Controls	GCST002599	Longevity	Mann Whitney U Test	63784	0.137054
AD	MCI + Controls	GCST004365	Complement Factor H-Related Protein 5 Measurement	Mann Whitney U Test	27696.5	0.137157
AD	MCI + Controls	GCST90090131	Blood Protein Measurement	Mann Whitney U Test	29675	0.13723
AD	MCI + Controls	GCST90002350	Neutrophil Count	Mann Whitney U Test	63790	0.137372
AD	MCI + Controls	GCST006857	Exercise	rank sums	1.4844	0.137704
AD	MCI + Controls	GCST90013715	Keloid	Mann Whitney U Test	63764.5	0.137777
AD	MCI + Controls	GCST002414	Vitamin D-Binding Protein Measurement	rank sums	1.48408	0.137788
AD	MCI + Controls	GCST90011768	Open-Angle Glaucoma	Welch's Two-Sample T-Test	-1.48678	0.138003
AD	MCI + Controls	GCST90088945	Blood Protein Measurement	Mann Whitney U Test	29733.5	0.138012
AD	MCI + Controls	GCST003257	Cardiac Embolism	Mann Whitney U Test	15447.5	0.138048
AD	MCI + Controls	GCST003257	Ischemic Stroke	Mann Whitney U Test	15447.5	0.138048
AD	MCI + Controls	GCST007268	Diastolic Blood Pressure	Welch's Two-Sample T-Test	1.48615	0.138143
AD	MCI + Controls	GCST010301	Hip Bone Mineral Density	Mann Whitney U Test	63184.5	0.138259
AD	MCI + Controls	GCST000305	Mean Platelet Volume	Mann Whitney U Test	51306	0.138277
AD	MCI + Controls	GCST003626	Diarrhea	rank sums	-1.48188	0.138371
AD	MCI + Controls	GCST003073	Cerebral Amyloid Deposition Measurement	Mann Whitney U Test	250243	0.138518
AD	MCI + Controls	GCST012098	Mental Or Behavioural Disorder	Mann Whitney U Test	55554.5	0.138586
AD	MCI + Controls	GCST012098	Attention Deficit Hyperactivity Disorder	Mann Whitney U Test	55554.5	0.138586
AD	MCI + Controls	GCST004728	Facial Emotion Recognition Measurement	Mann Whitney U Test	63545.5	0.138639
AD	MCI + Controls	GCST90060332	Phosphatidylcholine Measurement	Mann Whitney U Test	63039	0.138697
AD	MCI + Controls	GCST90089665	Blood Protein Measurement	Mann Whitney U Test	2610	0.138787
AD	MCI + Controls	GCST90001465	Leukocyte Count	Mann Whitney U Test	23019	0.138903
AD	MCI + Controls	GCST90001462	Leukocyte Count	Mann Whitney U Test	23019	0.138903
AD	MCI + Controls	GCST90001464	Leukocyte Count	Mann Whitney U Test	23019	0.138903
AD	MCI + Controls	GCST90001472	Leukocyte Count	Mann Whitney U Test	23019	0.138903
AD	MCI + Controls	GCST005810	Osteoarthritis, Hip	Mann Whitney U Test	63061	0.138905
AD	MCI + Controls	GCST004734	Heart Rate Variability Measurement	Mann Whitney U Test	226856	0.139047
AD	MCI + Controls	GCST003451	Age At Onset	Mann Whitney U Test	1953	0.139065
AD	MCI + Controls	GCST003451	Tuberculosis	Mann Whitney U Test	1953	0.139065
AD	MCI + Controls	GCST004330	Hematocrit	Mann Whitney U Test	55635.5	0.139071
AD	MCI + Controls	GCST90060203	Diacylglycerol 38:3 Measurement	Mann Whitney U Test	55506.5	0.139515
AD	MCI + Controls	GCST90060411	Phosphatidylcholine Measurement	Mann Whitney U Test	55509	0.139747
AD	MCI + Controls	GCST001762	Arm Span	Mann Whitney U Test	51625.5	0.139863
AD	MCI + Controls	GCST000804	Asthma	Welch's Two-Sample T-Test	1.47927	0.139895
AD	MCI + Controls	GCST009313	Cognitive Inhibition Measurement	Mann Whitney U Test	63654	0.139928
AD	MCI + Controls	GCST90001876	Blood Protein Measurement	Mann Whitney U Test	63492	0.13994
AD	MCI + Controls	GCST90093142	Triglyceride Measurement	Mann Whitney U Test	62481	0.140101
AD	MCI + Controls	GCST001849	Serum Igg Glycosylation Measurement	Mann Whitney U Test	509288	0.140184
AD	MCI + Controls	GCST012225	Cocaine Dependence	Mann Whitney U Test	55450	0.140366
AD	MCI + Controls	GCST007434	Disease Progression Measurement	Mann Whitney U Test	206314	0.140858
AD	MCI + Controls	GCST007434	Metastasis Measurement	Mann Whitney U Test	206314	0.140858
AD	MCI + Controls	GCST90001846	Blood Protein Measurement	Mann Whitney U Test	27140.5	0.141183
AD	MCI + Controls	GCST90001866	Blood Protein Measurement	Mann Whitney U Test	27140.5	0.141183
AD	MCI + Controls	GCST000646	Brain Aneurysm	Mann Whitney U Test	55525	0.141227
AD	MCI + Controls	GCST000454	Urinary Bladder Carcinoma	rank sums	1.47123	0.141228
AD	MCI + Controls	GCST009560	Visual Acuity Measurement	Mann Whitney U Test	63223.5	0.141457
AD	MCI + Controls	GCST90002283	Facial Pigmentation Measurement	Mann Whitney U Test	59174	0.141459
AD	MCI + Controls	GCST004481	Ovarian Serous Carcinoma	Mann Whitney U Test	55527	0.141489
AD	MCI + Controls	GCST006701	Parental Longevity	Mann Whitney U Test	55528.5	0.141593
AD	MCI + Controls	GCST006301	Nicotine Dependence Symptom Count	Mann Whitney U Test	55529.5	0.141728
AD	MCI + Controls	GCST007153	Delayed Reward Discounting Measurement	Mann Whitney U Test	59642.5	0.141847
AD	MCI + Controls	GCST004181	Spine Bone Mineral Density	Mann Whitney U Test	515430	0.141847
AD	MCI + Controls	GCST003945	Hepcidin:transferrin Saturation Ratio	Mann Whitney U Test	250128	0.14193
AD	MCI + Controls	GCST90060223	Phosphatidate Measurement	Mann Whitney U Test	16013.5	0.142094
AD	MCI + Controls	GCST001804	Behcet's Syndrome	Mann Whitney U Test	418368	0.142568
AD	MCI + Controls	GCST002362	Child Behaviour Checklist Assessment	Mann Whitney U Test	63734	0.14272
AD	MCI + Controls	GCST011716	Osteoporosis	Mann Whitney U Test	61763.5	0.142766
AD	MCI + Controls	GCST90087965	Ccl2 Measurement	Mann Whitney U Test	32488	0.14277
AD	MCI + Controls	GCST001762	Waist Circumference	Mann Whitney U Test	192198	0.143015
AD	MCI + Controls	GCST011597	Pneumonia	Mann Whitney U Test	60255	0.143043
AD	MCI + Controls	GCST011597	Mortality	Mann Whitney U Test	60255	0.143043
AD	MCI + Controls	GCST90087236	Blood Protein Measurement	Mann Whitney U Test	2413	0.143136
AD	MCI + Controls	GCST90018705	Type 1 Diabetes Mellitus	Mann Whitney U Test	57540	0.143145
AD	MCI + Controls	GCST90002388	Lymphocyte Count	Welch's Two-Sample T-Test	-1.46716	0.143191
AD	MCI + Controls	GCST90018863	Interstitial Lung Disease	Mann Whitney U Test	63718	0.143604
AD	MCI + Controls	GCST90044700	Rotator Cuff Tear	Mann Whitney U Test	63277.5	0.143604
AD	MCI + Controls	GCST90090572	Blood Protein Measurement	Mann Whitney U Test	39769.5	0.143613
AD	MCI + Controls	GCST001762	Igfbp-1 Measurement	Mann Whitney U Test	53968	0.14371
AD	MCI + Controls	GCST90089966	Blood Protein Measurement	Mann Whitney U Test	33381.5	0.14383
AD	MCI + Controls	GCST005549	Late-Onset Alzheimers Disease	Mann Whitney U Test	57991	0.143919
AD	MCI + Controls	GCST90012062	Galanin Peptides Measurement	Mann Whitney U Test	63686	0.143985
AD	MCI + Controls	GCST008901	Gut Microbiome Measurement	Mann Whitney U Test	510314	0.144106
AD	MCI + Controls	GCST010681	Type 1 Diabetes Mellitus	Mann Whitney U Test	63642.5	0.144195
AD	MCI + Controls	GCST009817	Myocarditis	Mann Whitney U Test	46366	0.144257
AD	MCI + Controls	GCST009817	Response To Clozapine	Mann Whitney U Test	46366	0.144257
AD	MCI + Controls	GCST003057	Response To Capox-B	rank sums	1.46	0.144291
AD	MCI + Controls	GCST003057	Response To Cetuximab	rank sums	1.46	0.144291
AD	MCI + Controls	GCST003057	Metastatic Colorectal Cancer	rank sums	1.46	0.144291
AD	MCI + Controls	GCST003057	Progression Free Survival	rank sums	1.46	0.144291
AD	MCI + Controls	GCST004485	Overall Survival	Mann Whitney U Test	63718	0.144321
AD	MCI + Controls	GCST004485	Pancreatic Carcinoma	Mann Whitney U Test	63718	0.144321
AD	MCI + Controls	GCST010009	Unipolar Depression	Mann Whitney U Test	54655	0.144333
AD	MCI + Controls	GCST90088450	Blood Protein Measurement	Mann Whitney U Test	33225.5	0.144533
AD	MCI + Controls	GCST000157	Celiac Disease	Mann Whitney U Test	61670.5	0.144652
AD	MCI + Controls	GCST008790	Urinary Albumin To Creatinine Ratio	Mann Whitney U Test	55560	0.144714
AD	MCI + Controls	GCST008399	Cocaine Dependence	Mann Whitney U Test	63712	0.144912
AD	MCI + Controls	GCST90090116	Blood Protein Measurement	Mann Whitney U Test	23475	0.144974
AD	MCI + Controls	GCST90019521	Bilirubin Measurement	Mann Whitney U Test	63707	0.145405
AD	MCI + Controls	GCST90088584	Blood Protein Measurement	Mann Whitney U Test	61370	0.145566
AD	MCI + Controls	GCST001646	Prostate Carcinoma	Mann Whitney U Test	175490	0.145959
AD	MCI + Controls	GCST90087290	Blood Protein Measurement	rank sums	1.45363	0.146048
AD	MCI + Controls	GCST009143	Wheat Allergic Reaction	Mann Whitney U Test	36231	0.146292
AD	MCI + Controls	GCST010816	Gut Microbiome Measurement	Mann Whitney U Test	220449	0.146312
AD	MCI + Controls	GCST90060458	Phosphatidylinositol Measurement	Mann Whitney U Test	60744	0.146345
AD	MCI + Controls	GCST90060571	Fatty Acid Measurement	rank sums	1.45227	0.146426
AD	MCI + Controls	GCST004403	Bone Fracture	Mann Whitney U Test	54840.5	0.14659
AD	MCI + Controls	GCST90089041	Blood Protein Measurement	Mann Whitney U Test	54179.5	0.146609
AD	MCI + Controls	GCST90089278	Blood Protein Measurement	Mann Whitney U Test	53309.5	0.146637
AD	MCI + Controls	GCST003820	Osteoarthritis, Knee	Mann Whitney U Test	47489	0.146789
AD	MCI + Controls	GCST010145	Interleukin 8 Measurement	Mann Whitney U Test	61910.5	0.146931
AD	MCI + Controls	GCST012676	Body Fat Percentage	Mann Whitney U Test	21504.5	0.146979
AD	MCI + Controls	GCST004075	Cup-To-Disc Ratio Measurement	Mann Whitney U Test	227087	0.147007
AD	MCI + Controls	GCST90001401	Lymphocyte Count	rank sums	-1.44941	0.147223
AD	MCI + Controls	GCST008660	Forced Expiratory Volume	Mann Whitney U Test	63671	0.147259
AD	MCI + Controls	GCST90006929	Anti-Varicella Zoster Virus Igg Measurement	Mann Whitney U Test	63115.5	0.148024
AD	MCI + Controls	GCST004746	Small Cell Lung Carcinoma	Mann Whitney U Test	63678	0.148296
AD	MCI + Controls	GCST009731	Heat Shock Protein Beta-1 Measurement	Mann Whitney U Test	17562	0.148541
AD	MCI + Controls	GCST012149	Metabolic Syndrome	Mann Whitney U Test	62015.5	0.148706
AD	MCI + Controls	GCST001873	Erythrocyte Count	Mann Whitney U Test	3	0.148915
AD	MCI + Controls	GCST001873	Mean Corpuscular Volume	Mann Whitney U Test	9	0.148915
AD	MCI + Controls	GCST011050	Triglyceride Measurement	Mann Whitney U Test	55152.5	0.14899
AD	MCI + Controls	GCST90027266	Thoracic Aortic Aneurysm	rank sums	1.44271	0.149102
AD	MCI + Controls	GCST90018731	Calcium Measurement	Welch's Two-Sample T-Test	-1.44559	0.149133
AD	MCI + Controls	GCST007270	Systolic Blood Pressure	Mann Whitney U Test	57823	0.149242
AD	MCI + Controls	GCST007277	Tourette Syndrome	Mann Whitney U Test	63664	0.149706
AD	MCI + Controls	GCST002360	Plasma Beta-Amyloid 1-40 Measurement	Welch's Two-Sample T-Test	1.44369	0.149712
AD	MCI + Controls	GCST90011866	Systemic Lupus Erythematosus	Welch's Two-Sample T-Test	1.4434	0.149723
AD	MCI + Controls	GCST90020092	Estradiol Measurement	Mann Whitney U Test	1756.5	0.149813
AD	MCI + Controls	GCST90088434	Blood Protein Measurement	rank sums	1.44004	0.149856
AD	MCI + Controls	GCST001048	Monocyte Early Outgrowth Colony Forming Unit	Mann Whitney U Test	42213	0.149896
AD	MCI + Controls	GCST005545	Spine Bone Mineral Density	Mann Whitney U Test	14323	0.149998
AD	MCI + Controls	GCST009760	Snoring Measurement	Welch's Two-Sample T-Test	-1.44171	0.150204
AD	MCI + Controls	GCST011354	Bell's Palsy	Mann Whitney U Test	55615	0.150213
AD	MCI + Controls	GCST002911	Calcium Measurement	Welch's Two-Sample T-Test	1.44163	0.150282
AD	MCI + Controls	GCST005814	Osteoarthritis	Mann Whitney U Test	63656	0.150322
AD	MCI + Controls	GCST90013538	Coronary Aneurysm	Mann Whitney U Test	54378	0.150381
AD	MCI + Controls	GCST90060715	Glycerophospholipid Measurement	rank sums	1.43698	0.150724
AD	MCI + Controls	GCST90060253	Phosphatidylethanolamine Measurement	rank sums	1.43698	0.150724
AD	MCI + Controls	GCST90060469	Phosphatidylinositol Measurement	rank sums	-1.43698	0.150724
AD	MCI + Controls	GCST90060107	Fatty Acid Measurement	rank sums	1.43698	0.150724
AD	MCI + Controls	GCST90020232	Body Fat Percentage	Welch's Two-Sample T-Test	-1.43999	0.150808
AD	MCI + Controls	GCST005358	Disease Progression Measurement	rank sums	1.43633	0.150909
AD	MCI + Controls	GCST005358	Wet Macular Degeneration	rank sums	1.43633	0.150909
AD	MCI + Controls	GCST006621	Parental Genotype Effect Measurement	rank sums	1.43604	0.150992
AD	MCI + Controls	GCST006621	Protein Measurement	rank sums	1.43604	0.150992
AD	MCI + Controls	GCST006621	Gestational Serum Measurement	rank sums	1.43604	0.150992
AD	MCI + Controls	GCST008755	Response To Phenylephrine	Mann Whitney U Test	55749	0.151006
AD	MCI + Controls	GCST90001541	Lymphocyte Count	Mann Whitney U Test	53977.5	0.151068
AD	MCI + Controls	GCST90060636	Cholesteryl Ester 18:1 Measurement	Mann Whitney U Test	63621.5	0.151122
AD	MCI + Controls	GCST010267	Lean Mass-Adjusted Fat Body Mass	Mann Whitney U Test	63624.5	0.15117
AD	MCI + Controls	GCST009885	Dimethylglycine Measurement	rank sums	1.43517	0.151238
AD	MCI + Controls	GCST003768	Wellbeing Measurement	Welch's Two-Sample T-Test	1.43778	0.151422
AD	MCI + Controls	GCST90086087	Inguinal Hernia	Mann Whitney U Test	50243	0.152138
AD	MCI + Controls	GCST90087831	Blood Protein Measurement	Mann Whitney U Test	18391.5	0.152499
AD	MCI + Controls	GCST011596	Pneumonia	Mann Whitney U Test	58469	0.15273
AD	MCI + Controls	GCST011596	Mortality	Mann Whitney U Test	58469	0.15273
AD	MCI + Controls	GCST90060328	Sphingomyelin Measurement	Mann Whitney U Test	63633.5	0.152809
AD	MCI + Controls	GCST90060387	Phosphatidylcholine Measurement	Mann Whitney U Test	19143	0.152832
AD	MCI + Controls	GCST005572	Osteoarthritis, Hip	Mann Whitney U Test	33269.5	0.152903
AD	MCI + Controls	GCST90026510	Mean Platelet Volume	Mann Whitney U Test	55646	0.15338
AD	MCI + Controls	GCST90087924	Blood Protein Measurement	Mann Whitney U Test	46619	0.153631
AD	MCI + Controls	GCST90060317	Phosphatidylethanolamine Measurement	Mann Whitney U Test	55650.5	0.153845
AD	MCI + Controls	GCST006493	Systemic Scleroderma	Mann Whitney U Test	44310	0.153847
AD	MCI + Controls	GCST90010362	Triglyceride Measurement	Mann Whitney U Test	55553.5	0.153847
AD	MCI + Controls	GCST004603	Platelet Count	Welch's Two-Sample T-Test	1.42896	0.153855
AD	MCI + Controls	GCST001762	Body Weight	Mann Whitney U Test	692058	0.154036
AD	MCI + Controls	GCST009885	3-Ureidopropionate Measurement	rank sums	-1.42511	0.154125
AD	MCI + Controls	GCST90089081	Cd5 Measurement	rank sums	-1.42443	0.154323
AD	MCI + Controls	GCST90086893	Blood Protein Measurement	Mann Whitney U Test	15	0.154729
AD	MCI + Controls	GCST90001990	Blood Protein Measurement	Mann Whitney U Test	6102.5	0.154793
AD	MCI + Controls	GCST90088159	Blood Protein Measurement	Mann Whitney U Test	50589	0.15498
AD	MCI + Controls	GCST009960	Retinal Break	rank sums	1.42186	0.155068
AD	MCI + Controls	GCST009960	Retinal Detachment	rank sums	1.42186	0.155068
AD	MCI + Controls	GCST006940	Neuroticism Measurement	Welch's Two-Sample T-Test	-1.42409	0.15522
AD	MCI + Controls	GCST009956	Primary Biliary Cirrhosis	Mann Whitney U Test	55666	0.155452
AD	MCI + Controls	GCST002504	Peripheral Arterial Disease	Mann Whitney U Test	53937	0.155631
AD	MCI + Controls	GCST001824	Hva Measurement	Mann Whitney U Test	63604	0.155868
AD	MCI + Controls	GCST011046	Prostate Carcinoma	Mann Whitney U Test	55671	0.155973
AD	MCI + Controls	GCST90060886	Triglyceride Measurement	Mann Whitney U Test	1145.5	0.156121
AD	MCI + Controls	GCST90002084	Blood Protein Measurement	Mann Whitney U Test	44504.5	0.156135
AD	MCI + Controls	GCST90060927	Triglyceride Measurement	Mann Whitney U Test	1147	0.156206
AD	MCI + Controls	GCST90060965	Triglyceride Measurement	Mann Whitney U Test	1147	0.156206
AD	MCI + Controls	GCST012051	Systolic Blood Pressure	Mann Whitney U Test	6368.5	0.156207
AD	MCI + Controls	GCST010565	Serum Clozapine Measurement	rank sums	1.41774	0.156267
AD	MCI + Controls	GCST004899	Parental Genotype Effect Measurement	Welch's Two-Sample T-Test	1.42054	0.156294
AD	MCI + Controls	GCST004899	Gestational Age	Welch's Two-Sample T-Test	1.42054	0.156294
AD	MCI + Controls	GCST90060717	Sphingomyelin Measurement	Mann Whitney U Test	63512.5	0.156304
AD	MCI + Controls	GCST90002293	Basophil Count	Mann Whitney U Test	55675	0.156391
AD	MCI + Controls	GCST002042	Lipid Measurement	Mann Whitney U Test	63429	0.156418
AD	MCI + Controls	GCST003255	Urinary Albumin To Creatinine Ratio	Welch's Two-Sample T-Test	1.41968	0.156619
AD	MCI + Controls	GCST90090711	Blood Protein Measurement	rank sums	1.41632	0.156682
AD	MCI + Controls	GCST90020235	Triglyceride Measurement	Welch's Two-Sample T-Test	-1.41905	0.156748
AD	MCI + Controls	GCST002350	Chronic Obstructive Pulmonary Disease	Mann Whitney U Test	53265	0.156752
AD	MCI + Controls	GCST004365	Interstitial Collagenase Measurement	rank sums	1.41605	0.15676
AD	MCI + Controls	GCST90090883	Blood Protein Measurement	Mann Whitney U Test	40368.5	0.156836
AD	MCI + Controls	GCST004365	C-C Motif Chemokine 14 Measurement	Mann Whitney U Test	52252.5	0.156903
AD	MCI + Controls	GCST011706	Cerebral Microbleeds	Mann Whitney U Test	63580	0.157077
AD	MCI + Controls	GCST001697	Telomere Length	Mann Whitney U Test	44828.5	0.15712
AD	MCI + Controls	GCST000450	Matrix Metalloproteinase Measurement	Mann Whitney U Test	59200.5	0.15717
AD	MCI + Controls	GCST004072	Stevens-Johnson Syndrome	Mann Whitney U Test	13439.5	0.157285
AD	MCI + Controls	GCST004072	Response To Cold Medicine	Mann Whitney U Test	13439.5	0.157285
AD	MCI + Controls	GCST004072	Toxic Epidermal Necrolysis	Mann Whitney U Test	13439.5	0.157285
AD	MCI + Controls	GCST90060674	Sphingomyelin Measurement	Mann Whitney U Test	62365	0.157319
AD	MCI + Controls	GCST90090785	Blood Protein Measurement	Mann Whitney U Test	11909	0.157337
AD	MCI + Controls	GCST90001868	Blood Protein Measurement	Mann Whitney U Test	36178.5	0.157579
AD	MCI + Controls	GCST90060247	Phosphatidylethanolamine Measurement	Mann Whitney U Test	55687	0.15765
AD	MCI + Controls	GCST90001507	Lymphocyte Count	Mann Whitney U Test	56423.5	0.157703
AD	MCI + Controls	GCST90017148	Neuroimaging Measurement	Mann Whitney U Test	63371.5	0.15781
AD	MCI + Controls	GCST90060635	Cholesteryl Ester 18:2 Measurement	Mann Whitney U Test	55896.5	0.157816
AD	MCI + Controls	GCST90088082	Blood Protein Measurement	Mann Whitney U Test	470	0.157852
AD	MCI + Controls	GCST90018789	Pancreatitis	Mann Whitney U Test	1227.5	0.158124
AD	MCI + Controls	GCST90034531	Total Hip Arthroplasty	rank sums	-1.41138	0.158133
AD	MCI + Controls	GCST90034531	Osteoarthritis	rank sums	-1.41138	0.158133
AD	MCI + Controls	GCST003343	Low Tension Glaucoma	Mann Whitney U Test	53913	0.158268
AD	MCI + Controls	GCST90086636	Blood Protein Measurement	Mann Whitney U Test	37509.5	0.158306
AD	MCI + Controls	GCST012106	Nevus Count	rank sums	-1.41061	0.158358
AD	MCI + Controls	GCST90006927	Anti-Toxoplasma Gondii Igg Measurement	Mann Whitney U Test	57701	0.158439
AD	MCI + Controls	GCST001984	Graves Disease	Mann Whitney U Test	33019	0.158452
AD	MCI + Controls	GCST010539	Carotid Plaque Build	Mann Whitney U Test	554304	0.158481
AD	MCI + Controls	GCST90086349	Blood Protein Measurement	Mann Whitney U Test	26747.5	0.15861
AD	MCI + Controls	GCST90060689	Phosphatidylethanolamine Measurement	Mann Whitney U Test	63577	0.158697
AD	MCI + Controls	GCST90093465	Myasthenia Gravis	Mann Whitney U Test	6490	0.158714
AD	MCI + Controls	GCST001980	Myeloperoxidase Measurement	Mann Whitney U Test	63316	0.158973
AD	MCI + Controls	GCST011909	Hypertensive Renal Disease	Mann Whitney U Test	26620	0.15907
AD	MCI + Controls	GCST001957	Obesity	Mann Whitney U Test	55700.5	0.159074
AD	MCI + Controls	GCST001178	Eicosapentaenoic Acid Measurement	Mann Whitney U Test	63568.5	0.15925
AD	MCI + Controls	GCST008369	Anti-Thyroglobulin Antibody Measurement	Mann Whitney U Test	557138	0.159287
AD	MCI + Controls	GCST005570	Hepatocellular Carcinoma	rank sums	-1.40711	0.159396
AD	MCI + Controls	GCST005570	Hepatitis B Virus Infection	rank sums	-1.40711	0.159396
AD	MCI + Controls	GCST003262	Response To Bronchodilator	Mann Whitney U Test	249669	0.159399
AD	MCI + Controls	GCST003262	Forced Expiratory Volume	Mann Whitney U Test	249669	0.159399
AD	MCI + Controls	GCST005160	Insulin Measurement	Mann Whitney U Test	48515.5	0.159524
AD	MCI + Controls	GCST005160	Glucose Tolerance Test	Mann Whitney U Test	48515.5	0.159524
AD	MCI + Controls	GCST003624	Diarrhea	rank sums	-1.40648	0.159581
AD	MCI + Controls	GCST000244	Type 1 Diabetes Mellitus	Mann Whitney U Test	61798.5	0.159633
AD	MCI + Controls	GCST001173	Type 2 Diabetes Mellitus	rank sums	-1.40597	0.159733
AD	MCI + Controls	GCST002731	Angiopoietin-2 Receptor Measurement	Mann Whitney U Test	3418	0.160095
AD	MCI + Controls	GCST000755	High Density Lipoprotein Cholesterol Measurement	Welch's Two-Sample T-Test	-1.40708	0.160212
AD	MCI + Controls	GCST90013453	Behavioural Disinhibition Measurement	Mann Whitney U Test	55715	0.160237
AD	MCI + Controls	GCST011562	Opioid Use Disorder	Mann Whitney U Test	56044.5	0.160271
AD	MCI + Controls	GCST004696	Circadian Rhythm	Mann Whitney U Test	55714.5	0.16043
AD	MCI + Controls	GCST002856	Carotid Artery Intima Media Thickness	rank sums	1.40277	0.160687
AD	MCI + Controls	GCST002856	Sex Interaction Measurement	rank sums	1.40277	0.160687
AD	MCI + Controls	GCST90087212	Blood Protein Measurement	rank sums	1.40227	0.160834
AD	MCI + Controls	GCST90086873	Blood Protein Measurement	Mann Whitney U Test	46724.5	0.16094
AD	MCI + Controls	GCST90089538	Blood Protein Measurement	Mann Whitney U Test	40523	0.16129
AD	MCI + Controls	GCST000842	Urinary Bladder Carcinoma	Mann Whitney U Test	55445.5	0.161424
AD	MCI + Controls	GCST006570	Cognitive Function Measurement	Welch's Two-Sample T-Test	-1.40296	0.161505
AD	MCI + Controls	GCST90089065	Blood Protein Measurement	Mann Whitney U Test	49778.5	0.161582
AD	MCI + Controls	GCST006573	Mathematical Ability	Welch's Two-Sample T-Test	-1.40251	0.161588
AD	MCI + Controls	GCST005573	Osteoarthritis, Knee	rank sums	1.3986	0.161933
AD	MCI + Controls	GCST005573	Osteoarthritis, Hip	rank sums	1.3986	0.161933
AD	MCI + Controls	GCST004161	Vitamin B12 Measurement	Mann Whitney U Test	44382.5	0.161965
AD	MCI + Controls	GCST90001459	Leukocyte Count	Mann Whitney U Test	12333	0.162022
AD	MCI + Controls	GCST009731	Cathepsin L1 Measurement	Mann Whitney U Test	35290.5	0.162142
AD	MCI + Controls	GCST009555	Age At Assessment	rank sums	1.39745	0.162277
AD	MCI + Controls	GCST009555	Longitudinal Bmi Measurement	rank sums	1.39745	0.162277
AD	MCI + Controls	GCST90060890	Phosphatidylinositol Measurement	Mann Whitney U Test	23421.5	0.16228
AD	MCI + Controls	GCST004365	Nidogen-1 Measurement	rank sums	1.39722	0.162346
AD	MCI + Controls	GCST90086272	Blood Protein Measurement	Mann Whitney U Test	389.5	0.162455
AD	MCI + Controls	GCST90090627	Blood Protein Measurement	Mann Whitney U Test	389.5	0.162455
AD	MCI + Controls	GCST90086509	Blood Protein Measurement	Mann Whitney U Test	389.5	0.162455
AD	MCI + Controls	GCST90087844	Blood Protein Measurement	Mann Whitney U Test	389.5	0.162455
AD	MCI + Controls	GCST90090176	Blood Protein Measurement	Mann Whitney U Test	389.5	0.162455
AD	MCI + Controls	GCST90088146	Blood Protein Measurement	Mann Whitney U Test	389.5	0.162455
AD	MCI + Controls	GCST90089257	Blood Protein Measurement	Mann Whitney U Test	389.5	0.162455
AD	MCI + Controls	GCST90089337	Blood Protein Measurement	Mann Whitney U Test	389.5	0.162455
AD	MCI + Controls	GCST90087901	Blood Protein Measurement	Mann Whitney U Test	389.5	0.162455
AD	MCI + Controls	GCST005359	Disease Progression Measurement	Mann Whitney U Test	55734	0.162653
AD	MCI + Controls	GCST005359	Age-Related Macular Degeneration	Mann Whitney U Test	55734	0.162653
AD	MCI + Controls	GCST90087956	Ccl5 Measurement	Mann Whitney U Test	39246	0.1627
AD	MCI + Controls	GCST003645	Facial Height Measurement	rank sums	1.3954	0.162895
AD	MCI + Controls	GCST90012070	Matrix Metalloproteinase 12 Measurement	Mann Whitney U Test	55767	0.162938
AD	MCI + Controls	GCST90001650	Leukocyte Count	Mann Whitney U Test	24480	0.162952
AD	MCI + Controls	GCST90089473	Blood Protein Measurement	rank sums	1.39467	0.163116
AD	MCI + Controls	GCST008710	Parietal Lobe Volume Measurement	Mann Whitney U Test	14243	0.163207
AD	MCI + Controls	GCST006020	Diastolic Blood Pressure	Mann Whitney U Test	62722	0.163407
AD	MCI + Controls	GCST003472	Oppositional Defiant Disorder Measurement	Mann Whitney U Test	221208	0.163408
AD	MCI + Controls	GCST003191	Vitamin D Measurement	rank sums	-1.39332	0.163523
AD	MCI + Controls	GCST001292	Leprosy	Mann Whitney U Test	62535.5	0.163618
AD	MCI + Controls	GCST004713	Testicular Germ Cell Tumor	Welch's Two-Sample T-Test	1.39589	0.163659
AD	MCI + Controls	GCST90012069	Vascular Endothelial Growth Factor D Measurement	Mann Whitney U Test	63202	0.163659
AD	MCI + Controls	GCST010564	Serum N-Desmethylclozapine Measurement	Mann Whitney U Test	55820.5	0.163726
AD	MCI + Controls	GCST011364	Myocardial Infarction	Welch's Two-Sample T-Test	-1.39564	0.163734
AD	MCI + Controls	GCST90090470	Blood Protein Measurement	Mann Whitney U Test	33949	0.16376
AD	MCI + Controls	GCST90086281	Interleukin 18 Receptor Accessory Protein Measurement	Mann Whitney U Test	34472	0.163794
AD	MCI + Controls	GCST005782	Vitamin D Measurement	Mann Whitney U Test	514492	0.163869
AD	MCI + Controls	GCST90087024	Blood Protein Measurement	rank sums	1.39154	0.16406
AD	MCI + Controls	GCST003017	Colorectal Cancer	Mann Whitney U Test	227554	0.164159
AD	MCI + Controls	GCST90002236	Insulin Measurement	Mann Whitney U Test	34153.5	0.164195
AD	MCI + Controls	GCST002482	Carotid Plaque Build	Mann Whitney U Test	60110	0.16425
AD	MCI + Controls	GCST002482	Smoking Behaviour Measurement	Mann Whitney U Test	60110	0.16425
AD	MCI + Controls	GCST001112	Smoking Behaviour Measurement	Mann Whitney U Test	63518.5	0.164421
AD	MCI + Controls	GCST008302	Dental Caries	Mann Whitney U Test	58055.5	0.164438
AD	MCI + Controls	GCST90018621	Esophageal Carcinoma	Mann Whitney U Test	62981	0.164791
AD	MCI + Controls	GCST90089749	Blood Protein Measurement	Mann Whitney U Test	56977	0.164916
AD	MCI + Controls	GCST90013475	Fetal Genotype Effect Measurement	Mann Whitney U Test	44840.5	0.16496
AD	MCI + Controls	GCST90013475	Preeclampsia	Mann Whitney U Test	44840.5	0.16496
AD	MCI + Controls	GCST005953	Body Mass Index	Welch's Two-Sample T-Test	-1.39109	0.165073
AD	MCI + Controls	GCST008059	Glomerular Filtration Rate	Mann Whitney U Test	248810	0.1651
AD	MCI + Controls	GCST90044777	Response To Opioid	Mann Whitney U Test	55763	0.165256
AD	MCI + Controls	GCST012341	Asparaginase Hypersensitivity	Mann Whitney U Test	28427	0.165769
AD	MCI + Controls	GCST90012088	Puberty Onset Measurement	Welch's Two-Sample T-Test	-1.38857	0.165789
AD	MCI + Controls	GCST003605	Lung Adenocarcinoma	Mann Whitney U Test	53786	0.166114
AD	MCI + Controls	GCST008466	Serum Alanine Aminotransferase Measurement	Mann Whitney U Test	55766	0.166127
AD	MCI + Controls	GCST90087791	Ccl15 Measurement	Mann Whitney U Test	31637.5	0.16619
AD	MCI + Controls	GCST008482	Vital Capacity	Welch's Two-Sample T-Test	-1.38712	0.16627
AD	MCI + Controls	GCST90060419	Glycerophospholipid Measurement	Mann Whitney U Test	63506	0.166345
AD	MCI + Controls	GCST90007308	Leptin Measurement	Mann Whitney U Test	43102	0.166352
AD	MCI + Controls	GCST003840	Sleep Duration	rank sums	1.38318	0.166609
AD	MCI + Controls	GCST007938	Anilide Use Measurement	Mann Whitney U Test	62577	0.166661
AD	MCI + Controls	GCST002270	Hba1c Measurement	Mann Whitney U Test	32513.5	0.166743
AD	MCI + Controls	GCST000154	Prostate Carcinoma	Mann Whitney U Test	55772	0.16678
AD	MCI + Controls	GCST009731	Interstitial Collagenase Measurement	rank sums	1.38242	0.166842
AD	MCI + Controls	GCST90087910	Blood Protein Measurement	Mann Whitney U Test	6765	0.167004
AD	MCI + Controls	GCST012319	Response To Escitalopram	Mann Whitney U Test	57892.5	0.167211
AD	MCI + Controls	GCST012319	Response To Citalopram	Mann Whitney U Test	57892.5	0.167211
AD	MCI + Controls	GCST012319	Low Density Lipoprotein Cholesterol Measurement	Mann Whitney U Test	57892.5	0.167211
AD	MCI + Controls	GCST002028	Serum Selenium Measurement	Mann Whitney U Test	17773.5	0.167435
AD	MCI + Controls	GCST90000294	Left Ventricular Structural Measurement	Mann Whitney U Test	63494.5	0.167554
AD	MCI + Controls	GCST002559	Vitamin B6 Measurement	Mann Whitney U Test	41051.5	0.167596
AD	MCI + Controls	GCST004864	Perceived Unattractiveness To Mosquitos Measurement	Mann Whitney U Test	63493	0.167774
AD	MCI + Controls	GCST001762	Gestational Age	Mann Whitney U Test	54003.5	0.168226
AD	MCI + Controls	GCST012155	Progression Free Survival	Mann Whitney U Test	8192.5	0.168321
AD	MCI + Controls	GCST012155	Chronic Lymphocytic Leukemia	Mann Whitney U Test	8192.5	0.168321
AD	MCI + Controls	GCST90013456	Psychotic Symptom Measurement	Mann Whitney U Test	61383	0.168427
AD	MCI + Controls	GCST010242	High Density Lipoprotein Cholesterol Measurement	Welch's Two-Sample T-Test	-1.38002	0.168455
AD	MCI + Controls	GCST004953	Gamma Wave Measurement	rank sums	1.37638	0.168703
AD	MCI + Controls	GCST003184	Atopic Eczema	Mann Whitney U Test	55789.5	0.168714
AD	MCI + Controls	GCST000177	Ykl40 Measurement	rank sums	1.37586	0.168865
AD	MCI + Controls	GCST90012110	Sex Hormone-Binding Globulin Measurement	Mann Whitney U Test	55791	0.16888
AD	MCI + Controls	GCST005841	Small Vessel Stroke	Mann Whitney U Test	55419	0.168897
AD	MCI + Controls	GCST002640	C-Reactive Protein Measurement	Mann Whitney U Test	1382.5	0.168957
AD	MCI + Controls	GCST004365	Map Kinase-Activated Protein Kinase 3 Measurement	Mann Whitney U Test	53169	0.169014
AD	MCI + Controls	GCST010656	Arterial Stiffness Measurement	Mann Whitney U Test	17778.5	0.169086
AD	MCI + Controls	GCST90012073	Cathepsin L1 Measurement	Mann Whitney U Test	55794.5	0.169266
AD	MCI + Controls	GCST009598	Nephrolithiasis	Mann Whitney U Test	55794.5	0.169268
AD	MCI + Controls	GCST90018874	Keloid	Mann Whitney U Test	63452.5	0.169295
AD	MCI + Controls	GCST001664	Amyotrophic Lateral Sclerosis	Mann Whitney U Test	197629	0.169443
AD	MCI + Controls	GCST007998	Intraocular Pressure Measurement	Welch's Two-Sample T-Test	-1.37669	0.169485
AD	MCI + Controls	GCST90016592	Chronic Obstructive Pulmonary Disease	rank sums	-1.37333	0.16965
AD	MCI + Controls	GCST90016592	Smoking Status Measurement	rank sums	-1.37333	0.16965
AD	MCI + Controls	GCST003488	Response To Fenofibrate	Mann Whitney U Test	56417	0.169816
AD	MCI + Controls	GCST003488	Triglyceride Change Measurement	Mann Whitney U Test	56417	0.169816
AD	MCI + Controls	GCST000528	Parkinson Disease	Mann Whitney U Test	55800	0.169863
AD	MCI + Controls	GCST90060254	Phosphatidylcholine Measurement	Welch's Two-Sample T-Test	-1.37439	0.170026
AD	MCI + Controls	GCST90088208	Blood Protein Measurement	rank sums	1.3719	0.170095
AD	MCI + Controls	GCST90018800	Brain Neoplasm	rank sums	1.3717	0.170157
AD	MCI + Controls	GCST006871	Hippocampal Volume	Mann Whitney U Test	55705.5	0.170183
AD	MCI + Controls	GCST000337	C-Reactive Protein Measurement	Mann Whitney U Test	53290.5	0.170233
AD	MCI + Controls	GCST012211	Dilated Cardiomyopathy	Mann Whitney U Test	55965.5	0.170522
AD	MCI + Controls	GCST90060842	Phosphatidylcholine Measurement	Mann Whitney U Test	60196.5	0.170562
AD	MCI + Controls	GCST007140	High Density Lipoprotein Cholesterol Measurement	Mann Whitney U Test	1448131	0.170646
AD	MCI + Controls	GCST90014295	Aging	Mann Whitney U Test	63189	0.170703
AD	MCI + Controls	GCST000358	Vitamin B Measurement	rank sums	-1.36921	0.170935
AD	MCI + Controls	GCST005796	Spine Bone Mineral Density	Welch's Two-Sample T-Test	-1.36988	0.171494
AD	MCI + Controls	GCST90026415	Type 2 Diabetes Mellitus	Welch's Two-Sample T-Test	1.36972	0.171673
AD	MCI + Controls	GCST002651	Coffee Consumption	Mann Whitney U Test	61972	0.171837
AD	MCI + Controls	GCST001130	Obesity	rank sums	-1.36623	0.171866
AD	MCI + Controls	GCST000542	Fev/Fec Ratio	Mann Whitney U Test	63453.5	0.172118
AD	MCI + Controls	GCST90060248	Cholesteryl Ester 22:6 Measurement	Mann Whitney U Test	61415.5	0.172329
AD	MCI + Controls	GCST90018801	Bronchiectasis	Mann Whitney U Test	33411	0.172388
AD	MCI + Controls	GCST90090723	Blood Protein Measurement	Mann Whitney U Test	20114	0.172406
AD	MCI + Controls	GCST009731	Interleukin 18 Measurement	Mann Whitney U Test	55640.5	0.172492
AD	MCI + Controls	GCST90086613	Blood Protein Measurement	Mann Whitney U Test	18856.5	0.172555
AD	MCI + Controls	GCST004417	Ovarian Clear Cell Adenocarcinoma	rank sums	1.36372	0.172654
AD	MCI + Controls	GCST000217	Rheumatoid Arthritis	Mann Whitney U Test	25376	0.172873
AD	MCI + Controls	GCST004560	Body Mass Index	Mann Whitney U Test	2088559	0.172912
AD	MCI + Controls	GCST90018966	Mean Corpuscular Volume	Welch's Two-Sample T-Test	1.36538	0.172941
AD	MCI + Controls	GCST90002234	Glucose Measurement	Welch's Two-Sample T-Test	-1.36557	0.172993
AD	MCI + Controls	GCST007629	Behavioural Disinhibition Measurement	Mann Whitney U Test	57730.5	0.173121
AD	MCI + Controls	GCST90060994	Triglyceride Measurement	Mann Whitney U Test	53681.5	0.173124
AD	MCI + Controls	GCST001653	Testosterone Measurement	Mann Whitney U Test	48458.5	0.173223
AD	MCI + Controls	GCST002199	Follicle Stimulating Hormone Measurement	rank sums	-1.36138	0.173393
AD	MCI + Controls	GCST90090541	Blood Protein Measurement	Mann Whitney U Test	17095	0.173424
AD	MCI + Controls	GCST004365	Interleukin 6 Receptor Subunit Alpha Measurement	Mann Whitney U Test	116299	0.173454
AD	MCI + Controls	GCST90087959	Blood Protein Measurement	Mann Whitney U Test	13395	0.173628
AD	MCI + Controls	GCST005957	Bmi-Adjusted Waist-Hip Ratio	Mann Whitney U Test	118628	0.17388
AD	MCI + Controls	GCST90011806	Oropharynx Cancer	Mann Whitney U Test	56019.5	0.174113
AD	MCI + Controls	GCST90090815	Blood Protein Measurement	rank sums	-1.35905	0.174131
AD	MCI + Controls	GCST90001740	Blood Protein Measurement	Mann Whitney U Test	56205	0.174231
AD	MCI + Controls	GCST008310	Cardiac Troponin T Measurement	Mann Whitney U Test	63183	0.174589
AD	MCI + Controls	GCST005124	Magnesium:creatinine Ratio Measurement	Mann Whitney U Test	37344.5	0.174655
AD	MCI + Controls	GCST001918	Pulmonary Function Measurement	Mann Whitney U Test	176583	0.174667
AD	MCI + Controls	GCST009897	Dyslexia	Mann Whitney U Test	51301.5	0.174822
AD	MCI + Controls	GCST90000616	Vitamin D Measurement	Mann Whitney U Test	63429.5	0.174884
AD	MCI + Controls	GCST90060903	Phosphatidylinositol Measurement	Mann Whitney U Test	55775.5	0.174975
AD	MCI + Controls	GCST90060276	Phosphatidylethanolamine Measurement	Mann Whitney U Test	55554.5	0.175079
AD	MCI + Controls	GCST000583	Serum Gamma-Glutamyl Transferase Measurement	Mann Whitney U Test	18944.5	0.175167
AD	MCI + Controls	GCST001762	Amino Acid Measurement	Mann Whitney U Test	442868	0.175181
AD	MCI + Controls	GCST001620	Resistin Measurement	Mann Whitney U Test	62858	0.17526
AD	MCI + Controls	GCST002663	Superior Frontal Gyrus Grey Matter Volume Measurement	Mann Whitney U Test	228166	0.175553
AD	MCI + Controls	GCST90061423	Physical Activity Measurement	Mann Whitney U Test	34053.5	0.175714
AD	MCI + Controls	GCST90061412	Physical Activity Measurement	Mann Whitney U Test	30038.5	0.175714
AD	MCI + Controls	GCST90012025	Interleukin 6 Receptor Subunit Alpha Measurement	Mann Whitney U Test	55556.5	0.175755
AD	MCI + Controls	GCST001969	Heart Rate	Welch's Two-Sample T-Test	1.35649	0.175764
AD	MCI + Controls	GCST90002228	Glucose Tolerance Test	Mann Whitney U Test	55925.5	0.175891
AD	MCI + Controls	GCST90018848	Gastroesophageal Reflux Disease	Mann Whitney U Test	41689	0.17604
AD	MCI + Controls	GCST009028	Adverse Effect	Mann Whitney U Test	4.89162e+06	0.176288
AD	MCI + Controls	GCST009028	Response To Drug	Mann Whitney U Test	4.89162e+06	0.176288
AD	MCI + Controls	GCST008896	Psychotic Symptoms	rank sums	1.35219	0.176316
AD	MCI + Controls	GCST012210	Longevity	Welch's Two-Sample T-Test	-1.35423	0.176484
AD	MCI + Controls	GCST004328	Facial Width Measurement	Mann Whitney U Test	55859	0.17654
AD	MCI + Controls	GCST006624	Systolic Blood Pressure	Mann Whitney U Test	55860	0.176655
AD	MCI + Controls	GCST001785	Crohn's Disease	Mann Whitney U Test	63412	0.176883
AD	MCI + Controls	GCST90087451	Blood Protein Measurement	Mann Whitney U Test	20272	0.176887
AD	MCI + Controls	GCST008076	Triglyceride Measurement	Mann Whitney U Test	1460510	0.176928
AD	MCI + Controls	GCST007397	Mitochondrial Dna Measurement	Mann Whitney U Test	7.5	0.177016
AD	MCI + Controls	GCST90026132	Metabolite Measurement	Mann Whitney U Test	1952.5	0.177246
AD	MCI + Controls	GCST003048	Schizophrenia	Mann Whitney U Test	55866	0.177343
AD	MCI + Controls	GCST90088474	Blood Protein Measurement	Mann Whitney U Test	32939.5	0.177344
AD	MCI + Controls	GCST004559	Body Mass Index	Mann Whitney U Test	2090963	0.177508
AD	MCI + Controls	GCST011894	Diastolic Blood Pressure	Mann Whitney U Test	63384.5	0.177512
AD	MCI + Controls	GCST002624	Chronic Obstructive Pulmonary Disease	rank sums	-1.34737	0.177861
AD	MCI + Controls	GCST010048	Bilirubin Measurement	Mann Whitney U Test	63302.5	0.177956
AD	MCI + Controls	GCST002477	Age At Onset	Mann Whitney U Test	63399	0.17838
AD	MCI + Controls	GCST002477	Alcohol Dependence	Mann Whitney U Test	63399	0.17838
AD	MCI + Controls	GCST004365	Ficolin-1 Measurement	rank sums	-1.34569	0.178404
[truncated: 9,890 more rows]
