# Supplementary material for: The Polygenic Risk Score Knowledge Base offers a centralized online repository for calculating and contextualizing polygenic risk scores
Source: Commun Biol. 2022 Sep 2;5:899. doi: 10.1038/s42003-022-03795-x (PMC9438378; doi:10.1038/s42003-022-03795-x)
Supplement: Supplementary file 10 — Supplementary Data 7 [file 42003_2022_3795_MOESM10_ESM.xlsx]

## Sheet: Sheet1
Group 1	Group 2	Study ID	Trait	Statistical Test	Test Statistic	Test P-value
AD + MCI	Controls	GCST011696	Alzheimer Disease	Welch's Two-Sample T-Test	-10.5357	2.07916e-18
AD + MCI	Controls	GCST004365	Interleukin 16 Measurement	Welch's Two-Sample T-Test	-8.66025	6.5975e-13
AD + MCI	Controls	GCST90001680	Lymphocyte Count	Welch's Two-Sample T-Test	-8.30662	5.49542e-12
AD + MCI	Controls	GCST003861	Chronic Kidney Disease	Welch's Two-Sample T-Test	-7.81025	9.33142e-11
AD + MCI	Controls	GCST003861	Diabetic Nephropathy	Welch's Two-Sample T-Test	-7.81025	9.33142e-11
AD + MCI	Controls	GCST90088876	Blood Protein Measurement	Welch's Two-Sample T-Test	-7.34847	1.11941e-09
AD + MCI	Controls	GCST90086590	Blood Protein Measurement	Welch's Two-Sample T-Test	7.34847	1.11941e-09
AD + MCI	Controls	GCST90087172	Blood Protein Measurement	Welch's Two-Sample T-Test	7.34847	1.11941e-09
AD + MCI	Controls	GCST90087552	Blood Protein Measurement	Welch's Two-Sample T-Test	7.34847	1.11941e-09
AD + MCI	Controls	GCST90090203	Bone Morphogenetic Protein 6 Measurement	Welch's Two-Sample T-Test	-7.07107	4.6457e-09
AD + MCI	Controls	GCST90088304	Blood Protein Measurement	Welch's Two-Sample T-Test	-7.45898	6.52619e-09
AD + MCI	Controls	GCST90001632	Leukocyte Count	Welch's Two-Sample T-Test	-6.9282	9.47431e-09
AD + MCI	Controls	GCST90001631	Leukocyte Count	Welch's Two-Sample T-Test	6.63325	3.95008e-08
AD + MCI	Controls	GCST010056	Triglyceride Change Measurement	Welch's Two-Sample T-Test	-6.32456	1.6531e-07
AD + MCI	Controls	GCST90089154	Blood Protein Measurement	Welch's Two-Sample T-Test	-6.32456	1.6531e-07
AD + MCI	Controls	GCST90088447	Blood Protein Measurement	Welch's Two-Sample T-Test	-6.16441	3.38733e-07
AD + MCI	Controls	GCST90090009	Blood Protein Measurement	Welch's Two-Sample T-Test	6.08276	4.85105e-07
AD + MCI	Controls	GCST90088439	Blood Protein Measurement	Welch's Two-Sample T-Test	-6.08276	4.85105e-07
AD + MCI	Controls	GCST90092521	Mortality	Welch's Two-Sample T-Test	-6	6.94953e-07
AD + MCI	Controls	GCST90092521	Response To Allogeneic Hematopoietic Stem Cell Transplant	Welch's Two-Sample T-Test	-6	6.94953e-07
AD + MCI	Controls	GCST90090737	Blood Protein Measurement	Welch's Two-Sample T-Test	-6	6.94953e-07
AD + MCI	Controls	GCST007390	Suicide Behaviour Measurement	Welch's Two-Sample T-Test	-5.91608	9.9592e-07
AD + MCI	Controls	GCST90090436	Blood Protein Measurement	Welch's Two-Sample T-Test	5.91608	9.9592e-07
AD + MCI	Controls	GCST009496	Alzheimer Disease	Mann Whitney U Test	48483	1.18525e-06
AD + MCI	Controls	GCST008821	Neurofibrillary Tangles Measurement	Welch's Two-Sample T-Test	5.01099	1.33787e-06
AD + MCI	Controls	GCST90038452	Alzheimer Disease	Mann Whitney U Test	48383	1.48619e-06
AD + MCI	Controls	GCST009497	Alzheimer Disease	Mann Whitney U Test	47239	2.45968e-06
AD + MCI	Controls	GCST90038451	Alzheimer Disease	Mann Whitney U Test	47135	2.64483e-06
AD + MCI	Controls	GCST90001390	Lewy Body Dementia	Mann Whitney U Test	43451.5	3.68636e-06
AD + MCI	Controls	GCST005276	Lewy Body Dementia	Mann Whitney U Test	46572	6.86255e-06
AD + MCI	Controls	GCST90018881	Allergic Disease	Welch's Two-Sample T-Test	-5.38516	8.69948e-06
AD + MCI	Controls	GCST90018830	Contact Dermatitis	Welch's Two-Sample T-Test	5.38516	8.69948e-06
AD + MCI	Controls	GCST000337	Total Cholesterol Measurement	Mann Whitney U Test	38254.5	9.03467e-06
AD + MCI	Controls	GCST90087383	Blood Protein Measurement	Welch's Two-Sample T-Test	5.2915	1.2505e-05
AD + MCI	Controls	GCST007010	Memory Performance	Mann Whitney U Test	16273.5	1.54826e-05
AD + MCI	Controls	GCST010502	Response To Tafenoquine	Welch's Two-Sample T-Test	-5.19615	1.79852e-05
AD + MCI	Controls	GCST010502	Disease Recurrence	Welch's Two-Sample T-Test	-5.19615	1.79852e-05
AD + MCI	Controls	GCST90090956	Blood Protein Measurement	Mann Whitney U Test	22241	1.82233e-05
AD + MCI	Controls	GCST009895	Pancreatic Carcinoma	Mann Whitney U Test	36396.5	2.48004e-05
AD + MCI	Controls	GCST006702	Parental Longevity	Mann Whitney U Test	28448	3.17255e-05
AD + MCI	Controls	GCST005200	Response To Phenytoin	Welch's Two-Sample T-Test	-5	3.72711e-05
AD + MCI	Controls	GCST005200	Maculopapular Eruption	Welch's Two-Sample T-Test	-5	3.72711e-05
AD + MCI	Controls	GCST000337	Body Mass Index	Welch's Two-Sample T-Test	-5.86227	4.80117e-05
AD + MCI	Controls	GCST007001	Beta-Amyloid 1-42 Measurement	Mann Whitney U Test	28032.5	4.92075e-05
AD + MCI	Controls	GCST90090141	Blood Protein Measurement	Welch's Two-Sample T-Test	4.89898	5.37076e-05
AD + MCI	Controls	GCST008829	Neuritic Plaque Measurement	Mann Whitney U Test	44879	8.11287e-05
AD + MCI	Controls	GCST90089353	Blood Protein Measurement	Mann Whitney U Test	14542	9.77083e-05
AD + MCI	Controls	GCST90089955	Blood Protein Measurement	Mann Whitney U Test	14542	9.77083e-05
AD + MCI	Controls	GCST90090880	Blood Protein Measurement	Welch's Two-Sample T-Test	4.69042	0.000111777
AD + MCI	Controls	GCST004920	Low Density Lipoprotein Cholesterol Measurement	Mann Whitney U Test	32478	0.000148263
AD + MCI	Controls	GCST90089238	Blood Protein Measurement	Mann Whitney U Test	4623	0.000186041
AD + MCI	Controls	GCST90089380	Blood Protein Measurement	Mann Whitney U Test	8943	0.000186041
AD + MCI	Controls	GCST90087645	Blood Protein Measurement	Mann Whitney U Test	8943	0.000186041
AD + MCI	Controls	GCST008601	Longevity	Mann Whitney U Test	29397	0.000190427
AD + MCI	Controls	GCST90088668	Blood Protein Measurement	Mann Whitney U Test	22573	0.000209483
AD + MCI	Controls	GCST90090174	Blood Protein Measurement	Mann Whitney U Test	20028.5	0.000213367
AD + MCI	Controls	GCST90088031	Blood Protein Measurement	Mann Whitney U Test	24067.5	0.000263754
AD + MCI	Controls	GCST006699	Parental Longevity	Mann Whitney U Test	29683.5	0.000266973
AD + MCI	Controls	GCST007008	P-Tau Measurement	Mann Whitney U Test	27209.5	0.000280157
AD + MCI	Controls	GCST008822	Neuritic Plaque Measurement	Mann Whitney U Test	45144	0.000322268
AD + MCI	Controls	GCST90089021	Blood Protein Measurement	Welch's Two-Sample T-Test	4.3589	0.000337882
AD + MCI	Controls	GCST001250	Basal Cell Carcinoma	Welch's Two-Sample T-Test	-4.3589	0.000337882
AD + MCI	Controls	GCST007320	Family History Of Alzheimer's Disease	Mann Whitney U Test	45651	0.000338969
AD + MCI	Controls	GCST007320	Alzheimer Disease	Mann Whitney U Test	45651	0.000338969
AD + MCI	Controls	GCST90087855	Blood Protein Measurement	Mann Whitney U Test	22224	0.000366464
AD + MCI	Controls	GCST001345	Ankylosing Spondylitis	Mann Whitney U Test	28328.5	0.000376861
AD + MCI	Controls	GCST008598	Longevity	Mann Whitney U Test	28103	0.000388051
AD + MCI	Controls	GCST002591	Lewy Body Dementia Measurement	Mann Whitney U Test	298245	0.000407682
AD + MCI	Controls	GCST002591	Lewy Body Dementia	Mann Whitney U Test	298245	0.000407682
AD + MCI	Controls	GCST008599	Longevity	Mann Whitney U Test	28137	0.000416044
AD + MCI	Controls	GCST008600	Longevity	Mann Whitney U Test	29860	0.00042637
AD + MCI	Controls	GCST90089008	Blood Protein Measurement	Mann Whitney U Test	21711.5	0.000457398
AD + MCI	Controls	GCST005806	Blood Protein Measurement	Mann Whitney U Test	3.62908e+10	0.000467997
AD + MCI	Controls	GCST004405	Alcohol Consumption Measurement	rank sums	-3.47988	0.000501636
AD + MCI	Controls	GCST004405	Alcohol Drinking	rank sums	-3.47988	0.000501636
AD + MCI	Controls	GCST011967	Waist-Hip Ratio	Mann Whitney U Test	37015	0.000527652
AD + MCI	Controls	GCST90025935	Achalasia	Mann Whitney U Test	8945.5	0.000538722
AD + MCI	Controls	GCST001951	Alzheimer Disease	Mann Whitney U Test	49327.5	0.000636658
AD + MCI	Controls	GCST006403	Energy Expenditure Measurement	Mann Whitney U Test	155173	0.000684773
AD + MCI	Controls	GCST90089927	Blood Protein Measurement	Welch's Two-Sample T-Test	-4.12311	0.000710327
AD + MCI	Controls	GCST009079	Uveal Melanoma	Mann Whitney U Test	26228	0.000752973
AD + MCI	Controls	GCST004053	Disease Prognosis Measurement	Welch's Two-Sample T-Test	-4.81664	0.000882169
AD + MCI	Controls	GCST011943	Plasma Beta-Amyloid 1-40:1-42 Ratio Measurement	Mann Whitney U Test	2878	0.000901033
AD + MCI	Controls	GCST90089007	Blood Protein Measurement	Mann Whitney U Test	5052	0.000901033
AD + MCI	Controls	GCST90087352	Blood Protein Measurement	Mann Whitney U Test	5052	0.000901033
AD + MCI	Controls	GCST012482	Cerebral Amyloid Angiopathy	Mann Whitney U Test	5052	0.000901033
AD + MCI	Controls	GCST009025	Alzheimer Disease	Mann Whitney U Test	5052	0.000901033
AD + MCI	Controls	GCST009024	Alzheimer Disease	Mann Whitney U Test	5052	0.000901033
AD + MCI	Controls	GCST90088867	Blood Protein Measurement	Mann Whitney U Test	5052	0.000901033
AD + MCI	Controls	GCST009025	Vascular Dementia	Mann Whitney U Test	5052	0.000901033
AD + MCI	Controls	GCST90086204	Blood Protein Measurement	Mann Whitney U Test	2878	0.000901033
AD + MCI	Controls	GCST009020	Alzheimer Disease	Mann Whitney U Test	5052	0.000901033
AD + MCI	Controls	GCST003077	Cerebral Amyloid Deposition Measurement	Mann Whitney U Test	5052	0.000901033
AD + MCI	Controls	GCST009023	Alzheimer Disease	Mann Whitney U Test	5052	0.000901033
AD + MCI	Controls	GCST90013665	Alzheimer Disease	Mann Whitney U Test	5052	0.000901033
AD + MCI	Controls	GCST90090811	Blood Protein Measurement	Mann Whitney U Test	2878	0.000901033
AD + MCI	Controls	GCST009022	Alzheimer Disease	Mann Whitney U Test	5052	0.000901033
AD + MCI	Controls	GCST011941	Plasma Beta-Amyloid 1-42 Measurement	Mann Whitney U Test	2878	0.000901033
AD + MCI	Controls	GCST90087869	Blood Protein Measurement	Mann Whitney U Test	2878	0.000901033
AD + MCI	Controls	GCST90013667	Amyloid-Beta Measurement	Mann Whitney U Test	5052	0.000901033
AD + MCI	Controls	GCST90060657	Sphingomyelin Measurement	Mann Whitney U Test	44845	0.000916705
AD + MCI	Controls	GCST004069	Beta-Amyloid 1-42 Measurement	Mann Whitney U Test	30333.5	0.000933636
AD + MCI	Controls	GCST012419	Longevity	Mann Whitney U Test	30436	0.000945044
AD + MCI	Controls	GCST90001964	Blood Protein Measurement	Mann Whitney U Test	44365.5	0.000968027
AD + MCI	Controls	GCST004557	Body Mass Index	Mann Whitney U Test	1.24913e+06	0.000974468
AD + MCI	Controls	GCST004557	Physical Activity Measurement	Mann Whitney U Test	1.24913e+06	0.000974468
AD + MCI	Controls	GCST90013668	Amyloid-Beta Measurement	Mann Whitney U Test	44836	0.00105208
AD + MCI	Controls	GCST90086736	Blood Protein Measurement	Mann Whitney U Test	68	0.00108507
AD + MCI	Controls	GCST006993	Hippocampal Volume	Mann Whitney U Test	30550	0.00122864
AD + MCI	Controls	GCST90086223	Blood Protein Measurement	Mann Whitney U Test	21370.5	0.00124963
AD + MCI	Controls	GCST90086380	Blood Protein Measurement	Mann Whitney U Test	21643.5	0.00128085
AD + MCI	Controls	GCST007012	Beta-Amyloid 1-42 Measurement	Mann Whitney U Test	11596	0.00137373
AD + MCI	Controls	GCST001365	Protein C Measurement	Mann Whitney U Test	611	0.00144667
AD + MCI	Controls	GCST004365	Vitamin K-Dependent Protein C Measurement	Mann Whitney U Test	611	0.00144667
AD + MCI	Controls	GCST008830	Neurofibrillary Tangles Measurement	Welch's Two-Sample T-Test	3.23322	0.00146857
AD + MCI	Controls	GCST006996	Beta-Amyloid 1-42 Measurement	Mann Whitney U Test	9204.5	0.00148642
AD + MCI	Controls	GCST90089576	Blood Protein Measurement	Mann Whitney U Test	13124.5	0.0015014
AD + MCI	Controls	GCST001446	White Matter Integrity	Mann Whitney U Test	12595	0.00153665
AD + MCI	Controls	GCST009573	Melanoma-Derived Growth Regulatory Protein Measurement	Mann Whitney U Test	1234	0.00156776
AD + MCI	Controls	GCST001951	P-Tau Measurement	Mann Whitney U Test	6185	0.00162757
AD + MCI	Controls	GCST006698	Parental Longevity	Mann Whitney U Test	30725.5	0.0017
AD + MCI	Controls	GCST007009	Hippocampal Volume	Mann Whitney U Test	30769	0.00173545
AD + MCI	Controls	GCST90087905	Blood Protein Measurement	Mann Whitney U Test	24295.5	0.00182676
AD + MCI	Controls	GCST004559	Body Mass Index	Mann Whitney U Test	1.25484e+06	0.00184909
AD + MCI	Controls	GCST012140	C-Reactive Protein Measurement	Mann Whitney U Test	24266	0.00185824
AD + MCI	Controls	GCST90013671	Amyloid-Beta Measurement	rank sums	-3.10923	0.00187573
AD + MCI	Controls	GCST90013670	Amyloid-Beta Measurement	rank sums	-3.10923	0.00187573
AD + MCI	Controls	GCST002594	Neurofibrillary Tangles Measurement	Mann Whitney U Test	169877	0.0020429
AD + MCI	Controls	GCST011622	Matrix Metalloproteinase-Degraded Type I Collagen Measurement	Mann Whitney U Test	4604	0.00215432
AD + MCI	Controls	GCST90088077	Apolipoprotein B Measurement	Mann Whitney U Test	29571.5	0.00216093
AD + MCI	Controls	GCST005144	Tacrolimus Measurement	Welch's Two-Sample T-Test	3.74166	0.00218921
AD + MCI	Controls	GCST001959	Eating Disorder	Mann Whitney U Test	44456	0.00231988
AD + MCI	Controls	GCST007007	T-Tau Measurement	Mann Whitney U Test	17062.5	0.00235135
AD + MCI	Controls	GCST009861	Cryptosporidiosis	Mann Whitney U Test	17251	0.00264475
AD + MCI	Controls	GCST001247	Ferritin Measurement	Mann Whitney U Test	504	0.00273154
AD + MCI	Controls	GCST006700	Parental Longevity	Mann Whitney U Test	31038	0.00275654
AD + MCI	Controls	GCST001762	Urinary Metabolite Measurement	Mann Whitney U Test	1.1428e+06	0.00278961
AD + MCI	Controls	GCST002053	Sleep Duration	Mann Whitney U Test	43704	0.00299462
AD + MCI	Controls	GCST012376	Systolic Blood Pressure	Mann Whitney U Test	456	0.0029968
AD + MCI	Controls	GCST90087339	Blood Protein Measurement	Mann Whitney U Test	24606.5	0.00315313
AD + MCI	Controls	GCST90089744	Blood Protein Measurement	Welch's Two-Sample T-Test	3.60555	0.00319773
AD + MCI	Controls	GCST90086814	Cxcl9 Measurement	Welch's Two-Sample T-Test	-3.60555	0.00319773
AD + MCI	Controls	GCST004607	Platelet Crit	Welch's Two-Sample T-Test	2.96356	0.00350659
AD + MCI	Controls	GCST006997	T-Tau Measurement	Mann Whitney U Test	33614	0.00352021
AD + MCI	Controls	GCST90086911	Blood Protein Measurement	Mann Whitney U Test	35317.5	0.00353928
AD + MCI	Controls	GCST90089439	Blood Protein Measurement	Mann Whitney U Test	20960	0.00362396
AD + MCI	Controls	GCST001702	Prostate Carcinoma	Mann Whitney U Test	41241	0.00383803
AD + MCI	Controls	GCST90018730	C-Reactive Protein Measurement	Mann Whitney U Test	30477.5	0.00386758
AD + MCI	Controls	GCST90087471	Blood Protein Measurement	Mann Whitney U Test	41380.5	0.00388154
AD + MCI	Controls	GCST006904	Cerebral Amyloid Deposition Measurement	Welch's Two-Sample T-Test	2.92866	0.00392925
AD + MCI	Controls	GCST000499	Hemoglobin Measurement	Mann Whitney U Test	31001	0.00393375
AD + MCI	Controls	GCST007011	Memory Performance	Mann Whitney U Test	15387	0.0040009
AD + MCI	Controls	GCST004075	Cup-To-Disc Ratio Measurement	Mann Whitney U Test	132672	0.00400444
AD + MCI	Controls	GCST007628	Behavioural Disinhibition Measurement	Mann Whitney U Test	43681.5	0.00406687
AD + MCI	Controls	GCST008740	Hyperopia	Mann Whitney U Test	20237.5	0.00408523
AD + MCI	Controls	GCST90090383	Blood Protein Measurement	Mann Whitney U Test	30538	0.00422242
AD + MCI	Controls	GCST90025849	Asthma	Mann Whitney U Test	31330.5	0.00422269
AD + MCI	Controls	GCST90086687	Blood Protein Measurement	Mann Whitney U Test	38687.5	0.00422899
AD + MCI	Controls	GCST004977	Egg Allergy Measurement	rank sums	-2.8581	0.00426182
AD + MCI	Controls	GCST007630	Drug Use Measurement	Mann Whitney U Test	31408.5	0.00441919
AD + MCI	Controls	GCST002427	Puberty Onset Measurement	Mann Whitney U Test	24701	0.00457821
AD + MCI	Controls	GCST001951	T-Tau Measurement	Mann Whitney U Test	21259.5	0.00504287
AD + MCI	Controls	GCST002028	Serum Selenium Measurement	Mann Whitney U Test	10127	0.0054051
AD + MCI	Controls	GCST003839	Sleep Duration	Mann Whitney U Test	43812	0.00548401
AD + MCI	Controls	GCST011834	Complement C3 Measurement	Mann Whitney U Test	133721	0.00549496
AD + MCI	Controls	GCST90011899	Aspartate Aminotransferase Measurement	Welch's Two-Sample T-Test	2.81594	0.00552711
AD + MCI	Controls	GCST002568	Esophageal Squamous Cell Carcinoma	Mann Whitney U Test	43828.5	0.00572148
AD + MCI	Controls	GCST90060650	Cholesteryl Ester 20:3 Measurement	Mann Whitney U Test	31580.5	0.00575663
AD + MCI	Controls	GCST004379	Red Blood Cell Density Measurement	Mann Whitney U Test	43635	0.00584403
AD + MCI	Controls	GCST90087576	Blood Protein Measurement	rank sums	2.75412	0.00588506
AD + MCI	Controls	GCST007382	Asparagine Measurement	Mann Whitney U Test	26335.5	0.00589426
AD + MCI	Controls	GCST001923	Glomerular Filtration Rate	Mann Whitney U Test	157574	0.00603548
AD + MCI	Controls	GCST90086514	Blood Protein Measurement	Mann Whitney U Test	36872.5	0.0061627
AD + MCI	Controls	GCST008077	Low Density Lipoprotein Cholesterol Measurement	Mann Whitney U Test	1000178	0.00619796
AD + MCI	Controls	GCST007363	Anti-Mullerian Hormone Measurement	Mann Whitney U Test	31661	0.00653427
AD + MCI	Controls	GCST003963	Neuropathic Pain	Mann Whitney U Test	10572.5	0.00662195
AD + MCI	Controls	GCST002741	Polycystic Ovary Syndrome	Mann Whitney U Test	17554	0.00666822
AD + MCI	Controls	GCST90090553	Blood Protein Measurement	Mann Whitney U Test	16119	0.00686703
AD + MCI	Controls	GCST002207	Serum Alanine Aminotransferase Measurement	Mann Whitney U Test	31699.5	0.00689483
AD + MCI	Controls	GCST006625	Parental Genotype Effect Measurement	Mann Whitney U Test	1001	0.00706297
AD + MCI	Controls	GCST006625	Protein Measurement	Mann Whitney U Test	1001	0.00706297
AD + MCI	Controls	GCST000364	Qt Interval	Welch's Two-Sample T-Test	-2.71775	0.0072968
AD + MCI	Controls	GCST90086269	Blood Protein Measurement	Mann Whitney U Test	17770.5	0.00759806
AD + MCI	Controls	GCST90000047	Age At First Sexual Intercourse Measurement	Mann Whitney U Test	31773	0.00777164
AD + MCI	Controls	GCST007615	C-Reactive Protein Measurement	Mann Whitney U Test	134118	0.00810837
AD + MCI	Controls	GCST007318	Alzheimer Disease	Mann Whitney U Test	43567.5	0.00814687
AD + MCI	Controls	GCST007318	Visuospatial Impairment	Mann Whitney U Test	43567.5	0.00814687
AD + MCI	Controls	GCST008086	Low Density Lipoprotein Cholesterol Measurement	Mann Whitney U Test	997894	0.00818176
AD + MCI	Controls	GCST001670	Vitiligo	rank sums	-2.64209	0.0082397
AD + MCI	Controls	GCST001762	Estradiol Measurement	Mann Whitney U Test	31926	0.0082429
AD + MCI	Controls	GCST90090150	Blood Protein Measurement	rank sums	-2.63629	0.00838192
AD + MCI	Controls	GCST90089348	Blood Protein Measurement	Mann Whitney U Test	22342.5	0.00849908
AD + MCI	Controls	GCST004411	Mild Neurocognitive Disorder	Mann Whitney U Test	31052.5	0.00871395
AD + MCI	Controls	GCST004411	Hiv-Associated Neurocognitive Disorder	Mann Whitney U Test	31052.5	0.00871395
AD + MCI	Controls	GCST004411	Asymptomatic Neurocognitive Impairment	Mann Whitney U Test	31052.5	0.00871395
AD + MCI	Controls	GCST006697	Parental Longevity	Welch's Two-Sample T-Test	2.65263	0.00876932
AD + MCI	Controls	GCST000317	Obesity	Mann Whitney U Test	127508	0.00890856
AD + MCI	Controls	GCST006252	Nephrotic Syndrome	rank sums	-2.61369	0.00895709
AD + MCI	Controls	GCST003391	High Density Lipoprotein Cholesterol Measurement	Mann Whitney U Test	31883.5	0.00899843
AD + MCI	Controls	GCST002593	Alzheimer's Disease Neuropathologic Change	Mann Whitney U Test	167091	0.0093069
AD + MCI	Controls	GCST002593	Dementia	Mann Whitney U Test	167091	0.0093069
AD + MCI	Controls	GCST90088720	Blood Protein Measurement	Mann Whitney U Test	16895.5	0.00931173
AD + MCI	Controls	GCST002500	Qt Interval	Welch's Two-Sample T-Test	-2.63063	0.00931423
AD + MCI	Controls	GCST90025934	Achalasia	Mann Whitney U Test	7600	0.0093848
AD + MCI	Controls	GCST004365	Angiopoietin-1 Receptor, Soluble Measurement	Mann Whitney U Test	2999	0.00944472
AD + MCI	Controls	GCST011066	Response To Levodopa	Mann Whitney U Test	6022.5	0.00955914
AD + MCI	Controls	GCST011066	Motor Function Measurement	Mann Whitney U Test	6022.5	0.00955914
AD + MCI	Controls	GCST007878	Serum Urea Measurement	Mann Whitney U Test	28532	0.00957953
AD + MCI	Controls	GCST90090491	Blood Protein Measurement	Mann Whitney U Test	28921	0.00981609
AD + MCI	Controls	GCST90090041	Blood Protein Measurement	Mann Whitney U Test	29217	0.00987288
AD + MCI	Controls	GCST011928	Triglyceride Measurement	Mann Whitney U Test	352.5	0.00993294
AD + MCI	Controls	GCST011928	Fish Oil Supplement Exposure Measurement	Mann Whitney U Test	352.5	0.00993294
AD + MCI	Controls	GCST004365	Cystatin C Measurement	Mann Whitney U Test	5101	0.00993618
AD + MCI	Controls	GCST005078	Mortality	Mann Whitney U Test	20658.5	0.0100314
AD + MCI	Controls	GCST90089145	Blood Protein Measurement	Welch's Two-Sample T-Test	-3.16228	0.0101196
AD + MCI	Controls	GCST90001928	Blood Protein Measurement	Welch's Two-Sample T-Test	3.16228	0.0101196
AD + MCI	Controls	GCST90088924	Blood Protein Measurement	Mann Whitney U Test	15294	0.0101247
AD + MCI	Controls	GCST001095	Response To Antineoplastic Agent	Mann Whitney U Test	25241	0.0102085
AD + MCI	Controls	GCST005342	Kynurenine Measurement	Mann Whitney U Test	35382	0.0102933
AD + MCI	Controls	GCST90088605	Blood Protein Measurement	rank sums	2.56354	0.0103609
AD + MCI	Controls	GCST009077	Uveal Melanoma	Mann Whitney U Test	24818.5	0.0104026
AD + MCI	Controls	GCST90088014	Hepatocyte Growth Factor Measurement	Mann Whitney U Test	11419.5	0.01041
AD + MCI	Controls	GCST90011900	Alkaline Phosphatase Measurement	Welch's Two-Sample T-Test	-2.59216	0.0104767
AD + MCI	Controls	GCST90088942	Intercellular Adhesion Molecule 5 Measurement	Mann Whitney U Test	18426	0.0108072
AD + MCI	Controls	GCST90090864	Blood Protein Measurement	Mann Whitney U Test	24035	0.01094
AD + MCI	Controls	GCST002515	Pneumoconiosis	Mann Whitney U Test	32088.5	0.0110302
AD + MCI	Controls	GCST002515	Response To Silica Exposure	Mann Whitney U Test	32088.5	0.0110302
AD + MCI	Controls	GCST002592	Neuritic Plaque Measurement	Mann Whitney U Test	164684	0.0110324
AD + MCI	Controls	GCST010650	Amyloid-Beta Measurement	Mann Whitney U Test	43334	0.0110609
AD + MCI	Controls	GCST90086300	Blood Protein Measurement	Mann Whitney U Test	21692	0.0112139
AD + MCI	Controls	GCST90090236	Blood Protein Measurement	rank sums	2.53316	0.0113041
AD + MCI	Controls	GCST90088066	Interleukin-22 Measurement	rank sums	-2.53316	0.0113041
AD + MCI	Controls	GCST001971	Hypersomnia	Mann Whitney U Test	159653	0.0113881
AD + MCI	Controls	GCST003435	Body Fat Percentage	Mann Whitney U Test	1274287	0.011501
AD + MCI	Controls	GCST90060220	Cholesteryl Ester 18:2 Measurement	Mann Whitney U Test	17257	0.0115336
AD + MCI	Controls	GCST004437	C-C Motif Chemokine 7 Measurement	Mann Whitney U Test	43293.5	0.011625
AD + MCI	Controls	GCST011707	Cerebral Microbleeds	Mann Whitney U Test	43268	0.011764
AD + MCI	Controls	GCST000287	Low Density Lipoprotein Cholesterol Measurement	Welch's Two-Sample T-Test	2.54452	0.0117826
AD + MCI	Controls	GCST90060926	Phosphatidylcholine Measurement	Mann Whitney U Test	31751.5	0.0117877
AD + MCI	Controls	GCST90006890	Antibody Measurement	Mann Whitney U Test	41988.5	0.0119765
AD + MCI	Controls	GCST90090034	Blood Protein Measurement	Mann Whitney U Test	18134.5	0.0120951
AD + MCI	Controls	GCST006386	Age At Onset	Mann Whitney U Test	32600.5	0.0122366
AD + MCI	Controls	GCST006386	Cannabis Use	Mann Whitney U Test	32600.5	0.0122366
AD + MCI	Controls	GCST009738	Carotid Artery Intima Media Thickness	Mann Whitney U Test	43187	0.0122474
AD + MCI	Controls	GCST000337	High Density Lipoprotein Cholesterol Measurement	rank sums	2.50241	0.012335
AD + MCI	Controls	GCST007438	High Density Lipoprotein Cholesterol Measurement	Mann Whitney U Test	32136.5	0.0124058
AD + MCI	Controls	GCST90018789	Pancreatitis	Mann Whitney U Test	820.5	0.0126749
AD + MCI	Controls	GCST004365	Serum Amyloid P-Component Measurement	Welch's Two-Sample T-Test	3.78362	0.0128976
AD + MCI	Controls	GCST004365	Cd27 Antigen Measurement	Mann Whitney U Test	19435.5	0.0129035
AD + MCI	Controls	GCST011915	Ccl2 Measurement	Mann Whitney U Test	43204	0.0129259
AD + MCI	Controls	GCST90089966	Blood Protein Measurement	Mann Whitney U Test	19218	0.0130243
AD + MCI	Controls	GCST90090075	Intercellular Adhesion Molecule 5 Measurement	Mann Whitney U Test	18353	0.0130463
AD + MCI	Controls	GCST002804	Seropositivity Measurement	Mann Whitney U Test	205856	0.0132034
AD + MCI	Controls	GCST002588	Cerebral Amyloid Angiopathy	Mann Whitney U Test	42747.5	0.0132312
AD + MCI	Controls	GCST000807	Low Density Lipoprotein Cholesterol Measurement	Mann Whitney U Test	43179.5	0.01332
AD + MCI	Controls	GCST009555	Longitudinal Bmi Measurement	Mann Whitney U Test	41112	0.0133907
AD + MCI	Controls	GCST009555	Age At Assessment	Mann Whitney U Test	41112	0.0133907
AD + MCI	Controls	GCST003944	Hepcidin:ferritin Ratio	Mann Whitney U Test	166260	0.0134735
AD + MCI	Controls	GCST90093092	Dehydroepiandrosterone Sulphate Measurement	Mann Whitney U Test	32211.5	0.0134797
AD + MCI	Controls	GCST011950	White Matter Hyperintensity Measurement	Mann Whitney U Test	43175.5	0.0135326
AD + MCI	Controls	GCST007627	Behavioural Disinhibition Measurement	Mann Whitney U Test	40289	0.013641
AD + MCI	Controls	GCST006771	Number Of Pregnancies Measurement	rank sums	2.46092	0.0138581
AD + MCI	Controls	GCST006765	Fertility Measurement	rank sums	2.46092	0.0138581
AD + MCI	Controls	GCST011050	Triglyceride Measurement	Mann Whitney U Test	32035.5	0.0140674
AD + MCI	Controls	GCST006941	Irritability Measurement	Mann Whitney U Test	32232.5	0.0140871
AD + MCI	Controls	GCST90002325	Mean Corpuscular Hemoglobin Concentration	Mann Whitney U Test	32239	0.0141985
AD + MCI	Controls	GCST001842	Drinking Behavior	Mann Whitney U Test	38024.5	0.0143784
AD + MCI	Controls	GCST90086998	Blood Protein Measurement	Mann Whitney U Test	41563	0.0144129
AD + MCI	Controls	GCST008916	Asthma	Welch's Two-Sample T-Test	-2.47445	0.0144235
AD + MCI	Controls	GCST90001614	Leukocyte Count	Mann Whitney U Test	10071	0.0144971
AD + MCI	Controls	GCST000371	Suntan	Mann Whitney U Test	42859.5	0.0146189
AD + MCI	Controls	GCST006533	Body Mass Index	rank sums	-2.44097	0.0146479
AD + MCI	Controls	GCST006533	Visceral Adipose Tissue Measurement	rank sums	-2.44097	0.0146479
AD + MCI	Controls	GCST000933	C-Reactive Protein Measurement	Mann Whitney U Test	32087.5	0.0146614
AD + MCI	Controls	GCST90018883	Nasal Cavity Polyp	Mann Whitney U Test	32271.5	0.0147899
AD + MCI	Controls	GCST009603	Schizophrenia	rank sums	-2.43491	0.0148954
AD + MCI	Controls	GCST90088081	Blood Protein Measurement	Welch's Two-Sample T-Test	3	0.0149564
AD + MCI	Controls	GCST90090568	Blood Protein Measurement	Welch's Two-Sample T-Test	3	0.0149564
AD + MCI	Controls	GCST90061431	Physical Activity Measurement	Welch's Two-Sample T-Test	3	0.0149564
AD + MCI	Controls	GCST004365	Interleukin 17 Receptor A Measurement	rank sums	2.43108	0.0150539
AD + MCI	Controls	GCST90018980	Peptic Ulcer And Gastro-Oesophageal Reflux Disease (Gord) Drug Use Measurement	Mann Whitney U Test	43086	0.015115
AD + MCI	Controls	GCST008763	Sensory Perception Of Sweet Taste	Mann Whitney U Test	12729	0.0153018
AD + MCI	Controls	GCST003619	Type 2 Diabetes Mellitus	Mann Whitney U Test	32311.5	0.0155346
AD + MCI	Controls	GCST000342	Mean Platelet Volume	Mann Whitney U Test	16065.5	0.015952
AD + MCI	Controls	GCST90060507	Sphingomyelin Measurement	Mann Whitney U Test	16695	0.0159683
AD + MCI	Controls	GCST90060137	Lysophosphatidylethanolamine Measurement	Mann Whitney U Test	29044	0.0161672
AD + MCI	Controls	GCST010095	Facial Emotion Recognition Measurement	Mann Whitney U Test	14353.5	0.0161792
AD + MCI	Controls	GCST90014293	Granulocyte Count	Mann Whitney U Test	43023.5	0.016349
AD + MCI	Controls	GCST011156	Body Mass Index	Mann Whitney U Test	20260	0.016378
AD + MCI	Controls	GCST002677	Ferritin Measurement	Mann Whitney U Test	32321	0.0166113
AD + MCI	Controls	GCST002677	Iron Biomarker Measurement	Mann Whitney U Test	32321	0.0166113
AD + MCI	Controls	GCST005952	Body Mass Index	Welch's Two-Sample T-Test	-2.40855	0.0171661
AD + MCI	Controls	GCST90019499	C-Reactive Protein Measurement	Mann Whitney U Test	32392.5	0.017171
AD + MCI	Controls	GCST005965	B-Cell Acute Lymphoblastic Leukemia	Welch's Two-Sample T-Test	-2.57656	0.0172236
AD + MCI	Controls	GCST90089474	Blood Protein Measurement	Mann Whitney U Test	23747	0.0174004
AD + MCI	Controls	GCST90002239	Insulin Measurement	Mann Whitney U Test	42971.5	0.017416
AD + MCI	Controls	GCST90088703	Blood Protein Measurement	rank sums	2.3738	0.0176061
AD + MCI	Controls	GCST000583	Creatine Kinase Measurement	Mann Whitney U Test	2145	0.0177612
AD + MCI	Controls	GCST004365	S-Formylglutathione Hydrolase Measurement	rank sums	2.3679	0.0178896
AD + MCI	Controls	GCST90012792	Health Study Participation	Welch's Two-Sample T-Test	-2.39126	0.0180339
AD + MCI	Controls	GCST90010359	Qt Interval	Mann Whitney U Test	311944	0.0182229
AD + MCI	Controls	GCST000801	Breast Carcinoma	rank sums	-2.35825	0.0183612
AD + MCI	Controls	GCST010172	Nystagmus	Mann Whitney U Test	42927.5	0.018373
AD + MCI	Controls	GCST007696	Information Processing Speed	Mann Whitney U Test	20688	0.0183864
AD + MCI	Controls	GCST90087901	Blood Protein Measurement	Mann Whitney U Test	208	0.0183997
AD + MCI	Controls	GCST90089337	Blood Protein Measurement	Mann Whitney U Test	208	0.0183997
AD + MCI	Controls	GCST90088146	Blood Protein Measurement	Mann Whitney U Test	208	0.0183997
AD + MCI	Controls	GCST90086272	Blood Protein Measurement	Mann Whitney U Test	208	0.0183997
AD + MCI	Controls	GCST90086509	Blood Protein Measurement	Mann Whitney U Test	208	0.0183997
AD + MCI	Controls	GCST90087844	Blood Protein Measurement	Mann Whitney U Test	208	0.0183997
AD + MCI	Controls	GCST90090176	Blood Protein Measurement	Mann Whitney U Test	208	0.0183997
AD + MCI	Controls	GCST90090627	Blood Protein Measurement	Mann Whitney U Test	208	0.0183997
AD + MCI	Controls	GCST90089257	Blood Protein Measurement	Mann Whitney U Test	208	0.0183997
AD + MCI	Controls	GCST000314	Mucocutaneous Lymph Node Syndrome	Mann Whitney U Test	23512	0.0184504
AD + MCI	Controls	GCST90060273	Phosphatidylcholine Measurement	Mann Whitney U Test	32466	0.0187759
AD + MCI	Controls	GCST009575	Anxiety Disorder	Mann Whitney U Test	32169.5	0.0188664
AD + MCI	Controls	GCST000394	Diastolic Blood Pressure	Welch's Two-Sample T-Test	2.37315	0.018877
AD + MCI	Controls	GCST90012025	Interleukin 6 Receptor Subunit Alpha Measurement	Mann Whitney U Test	32484	0.0189218
AD + MCI	Controls	GCST004041	Response To Paliperidone	Mann Whitney U Test	42897.5	0.0190611
AD + MCI	Controls	GCST004041	Schizophrenia Symptom Severity Measurement	Mann Whitney U Test	42897.5	0.0190611
AD + MCI	Controls	GCST002509	Amyotrophic Lateral Sclerosis	Mann Whitney U Test	39820	0.0191284
AD + MCI	Controls	GCST007420	Progesterone-Receptor Negative Breast Cancer	Mann Whitney U Test	15292.5	0.0193905
AD + MCI	Controls	GCST90020056	Facial Pigmentation Measurement	Mann Whitney U Test	41681.5	0.0194154
AD + MCI	Controls	GCST002089	Intraocular Pressure Measurement	rank sums	2.33705	0.0194368
AD + MCI	Controls	GCST000502	Hematocrit	Mann Whitney U Test	32400	0.019493
AD + MCI	Controls	GCST005933	Glioma	Mann Whitney U Test	128968	0.0197378
AD + MCI	Controls	GCST008150	Triglyceride Measurement	Mann Whitney U Test	32510	0.0197978
AD + MCI	Controls	GCST002422	Alzheimer Disease	Mann Whitney U Test	42858	0.0198087
AD + MCI	Controls	GCST000855	Parkinson Disease	Mann Whitney U Test	11886	0.0199848
AD + MCI	Controls	GCST90086165	Bmi-Adjusted Hip Circumference	Mann Whitney U Test	57.5	0.02013
AD + MCI	Controls	GCST008432	Mean Corpuscular Hemoglobin	Mann Whitney U Test	32648	0.0202049
AD + MCI	Controls	GCST000551	Unipolar Depression	Mann Whitney U Test	32542	0.0205345
AD + MCI	Controls	GCST001603	Hepatocellular Carcinoma	rank sums	-2.31597	0.02056
AD + MCI	Controls	GCST006952	Feeling Tense Measurement	Welch's Two-Sample T-Test	-2.33844	0.0207219
AD + MCI	Controls	GCST90012088	Puberty Onset Measurement	Welch's Two-Sample T-Test	-2.33663	0.0207845
AD + MCI	Controls	GCST007925	Vasodilators Used In Cardiac Diseases Use Measurement	Mann Whitney U Test	20592	0.0208102
AD + MCI	Controls	GCST90013406	Alkaline Phosphatase Measurement	Mann Whitney U Test	32566	0.0211698
AD + MCI	Controls	GCST006409	Allergic Rhinitis	Welch's Two-Sample T-Test	-2.32824	0.021302
AD + MCI	Controls	GCST90012826	Neurofibrillary Tangles Measurement	Mann Whitney U Test	42796.5	0.0215069
AD + MCI	Controls	GCST004309	Mouth Morphology Measurement	Mann Whitney U Test	42790.5	0.0216559
AD + MCI	Controls	GCST002682	Tourette Syndrome	Mann Whitney U Test	32588.5	0.0217436
AD + MCI	Controls	GCST002682	Obsessive-Compulsive Disorder	Mann Whitney U Test	32588.5	0.0217436
AD + MCI	Controls	GCST002361	Smooth Surface Dental Caries	Mann Whitney U Test	42783	0.0218595
AD + MCI	Controls	GCST001325	Chronic Hepatitis C Virus Infection	Mann Whitney U Test	42781.5	0.0218944
AD + MCI	Controls	GCST90092003	Hepatocellular Carcinoma	Mann Whitney U Test	28416	0.0224416
AD + MCI	Controls	GCST90086611	Blood Protein Measurement	Mann Whitney U Test	18657.5	0.0224819
AD + MCI	Controls	GCST004365	Neutral Ceramidase Measurement	Mann Whitney U Test	48142	0.0225583
AD + MCI	Controls	GCST004410	Asymptomatic Neurocognitive Impairment	Mann Whitney U Test	33085	0.0225655
AD + MCI	Controls	GCST004410	Hiv-Associated Neurocognitive Disorder	Mann Whitney U Test	33085	0.0225655
AD + MCI	Controls	GCST011504	Peptic Ulcer Disease	Welch's Two-Sample T-Test	2.30013	0.0226387
AD + MCI	Controls	GCST90002396	Mean Reticulocyte Volume	Mann Whitney U Test	32625	0.0227034
AD + MCI	Controls	GCST000529	Ulcerative Colitis	Mann Whitney U Test	41776.5	0.0227292
AD + MCI	Controls	GCST003259	Large Artery Stroke	Mann Whitney U Test	12720.5	0.0228334
AD + MCI	Controls	GCST003259	Ischemic Stroke	Mann Whitney U Test	12720.5	0.0228334
AD + MCI	Controls	GCST007728	Ovarian Carcinoma	Mann Whitney U Test	10611	0.0228635
AD + MCI	Controls	GCST012462	Asthma	Mann Whitney U Test	30015.5	0.0229564
AD + MCI	Controls	GCST012462	Eczema	Mann Whitney U Test	30015.5	0.0229564
AD + MCI	Controls	GCST005729	Vitamin D Measurement	Mann Whitney U Test	115.5	0.0229575
AD + MCI	Controls	GCST002679	Serum Iron Measurement	Mann Whitney U Test	32643.5	0.0231003
AD + MCI	Controls	GCST002679	Iron Biomarker Measurement	Mann Whitney U Test	32643.5	0.0231003
AD + MCI	Controls	GCST002247	Mean Arterial Pressure	Mann Whitney U Test	8392	0.02333
AD + MCI	Controls	GCST006652	Quality Of Life During Menstruation Measurement	Mann Whitney U Test	38026.5	0.0234042
AD + MCI	Controls	GCST006652	Stiff Neck	Mann Whitney U Test	38026.5	0.0234042
AD + MCI	Controls	GCST90060371	Phosphatidylcholine Measurement	Mann Whitney U Test	32658	0.0235224
AD + MCI	Controls	GCST004008	Erythrocyte Count	Mann Whitney U Test	42719.5	0.0235414
AD + MCI	Controls	GCST001804	Behcet's Syndrome	Mann Whitney U Test	265095	0.0237086
AD + MCI	Controls	GCST012656	Mitochondrial Dna Measurement	Mann Whitney U Test	17307	0.0237428
AD + MCI	Controls	GCST000221	Type 2 Diabetes Mellitus	Mann Whitney U Test	32682	0.023819
AD + MCI	Controls	GCST90017121	Gut Microbiome Measurement	Mann Whitney U Test	1451	0.0238943
AD + MCI	Controls	GCST90026503	Leukocyte Count	Mann Whitney U Test	32671	0.0239652
AD + MCI	Controls	GCST004446	Interleukin-6 Measurement	Mann Whitney U Test	42704	0.0239933
AD + MCI	Controls	GCST009608	Hippocampal Atrophy	Mann Whitney U Test	17585.5	0.0240242
AD + MCI	Controls	GCST000874	Parkinson Disease	Mann Whitney U Test	30801.5	0.0241258
AD + MCI	Controls	GCST90088506	Blood Protein Measurement	Mann Whitney U Test	22044.5	0.0241826
AD + MCI	Controls	GCST90088150	Blood Protein Measurement	Mann Whitney U Test	22044.5	0.0241826
AD + MCI	Controls	GCST011436	Carotid Plaque Build	Mann Whitney U Test	18027	0.0242472
AD + MCI	Controls	GCST002675	Response To Statin	Mann Whitney U Test	32497.5	0.0244386
AD + MCI	Controls	GCST002675	Low Density Lipoprotein Cholesterol Measurement	Mann Whitney U Test	32497.5	0.0244386
AD + MCI	Controls	GCST000515	Bone Density	Mann Whitney U Test	29166	0.0245203
AD + MCI	Controls	GCST004302	Primary Biliary Cirrhosis	Welch's Two-Sample T-Test	2.27073	0.0245665
AD + MCI	Controls	GCST90089593	Blood Protein Measurement	Mann Whitney U Test	12880.5	0.0245692
AD + MCI	Controls	GCST90013674	Amyloid-Beta Measurement	Welch's Two-Sample T-Test	-2.2642	0.0248518
AD + MCI	Controls	GCST004365	Fc Receptor-Like Protein 3 Measurement	rank sums	-2.24058	0.025053
AD + MCI	Controls	GCST004542	Mean Corpuscular Hemoglobin	Mann Whitney U Test	26950	0.0250967
AD + MCI	Controls	GCST004365	Ccl4 Measurement	Mann Whitney U Test	9606.5	0.025149
AD + MCI	Controls	GCST000454	Urinary Bladder Carcinoma	rank sums	2.23906	0.0251523
AD + MCI	Controls	GCST90001475	Leukocyte Count	Mann Whitney U Test	28941	0.0251547
AD + MCI	Controls	GCST003766	Wellbeing Measurement	Mann Whitney U Test	42663	0.02517
AD + MCI	Controls	GCST010175	Adult-Onset Still's Disease	Mann Whitney U Test	33	0.0251815
AD + MCI	Controls	GCST90090815	Blood Protein Measurement	Mann Whitney U Test	1772.5	0.025316
AD + MCI	Controls	GCST004732	Heart Rate Variability Measurement	Mann Whitney U Test	136712	0.0254294
AD + MCI	Controls	GCST90087503	Blood Protein Measurement	Mann Whitney U Test	24289	0.0254296
AD + MCI	Controls	GCST001932	Hair Color	Mann Whitney U Test	32724	0.0254312
AD + MCI	Controls	GCST90086399	Blood Protein Measurement	Mann Whitney U Test	12893.5	0.0255074
AD + MCI	Controls	GCST90088250	Blood Protein Measurement	Mann Whitney U Test	35491.5	0.0256156
AD + MCI	Controls	GCST90012065	Tumor Necrosis Factor, Receptor Superfamily, Member 5 Measurement	Mann Whitney U Test	27059	0.0263054
AD + MCI	Controls	GCST90060272	Phosphatidylethanolamine Measurement	Mann Whitney U Test	32753	0.0263652
AD + MCI	Controls	GCST008097	Atypical Femoral Fracture	Mann Whitney U Test	27302	0.0264595
AD + MCI	Controls	GCST008097	Response To Bisphosphonate	Mann Whitney U Test	27302	0.0264595
AD + MCI	Controls	GCST009448	Longevity	Mann Whitney U Test	32761.5	0.026626
AD + MCI	Controls	GCST002944	Prostate Carcinoma	Mann Whitney U Test	169450	0.0270632
AD + MCI	Controls	GCST001762	Thyroid Stimulating Hormone Measurement	Mann Whitney U Test	18175	0.027105
AD + MCI	Controls	GCST005006	Susceptibility To Mycobacterium Tuberculosis Infection Measurement	Mann Whitney U Test	30883.5	0.0272468
AD + MCI	Controls	GCST004314	Nose Morphology Measurement	Mann Whitney U Test	32824.5	0.0273028
AD + MCI	Controls	GCST008879	17-Hydroxyprogesterone Measurement	Mann Whitney U Test	227806	0.0273363
AD + MCI	Controls	GCST010500	T-Cell Immunoglobulin And Mucin Domain 1 Measurement	Mann Whitney U Test	29945.5	0.0274014
AD + MCI	Controls	GCST004864	Perceived Unattractiveness To Mosquitos Measurement	Mann Whitney U Test	42588	0.027452
AD + MCI	Controls	GCST90086711	Blood Protein Measurement	Mann Whitney U Test	33933.5	0.027511
AD + MCI	Controls	GCST90012063	Agouti-Related Protein Measurement	Mann Whitney U Test	42248.5	0.0275823
AD + MCI	Controls	GCST90053839	Vitamin D Measurement	Mann Whitney U Test	15780	0.0277053
AD + MCI	Controls	GCST90093370	Aortic Measurement	Welch's Two-Sample T-Test	-2.21549	0.0281892
AD + MCI	Controls	GCST000299	Body Weight	Welch's Two-Sample T-Test	-2.21271	0.028284
AD + MCI	Controls	GCST003275	Mean Arterial Pressure	Mann Whitney U Test	256798	0.0283007
AD + MCI	Controls	GCST90002337	Mean Corpuscular Volume	Mann Whitney U Test	32815	0.0283101
AD + MCI	Controls	GCST009016	T Wave Morphology Measurement	Mann Whitney U Test	32816	0.0283353
AD + MCI	Controls	GCST90001555	Lymphocyte Count	Mann Whitney U Test	5157	0.0283641
AD + MCI	Controls	GCST90060312	Phosphatidylcholine Measurement	Mann Whitney U Test	32819.5	0.0284582
AD + MCI	Controls	GCST003205	Cardiovascular Disease	Mann Whitney U Test	20755	0.0284873
AD + MCI	Controls	GCST003205	Response To Calcium Channel Blocker	Mann Whitney U Test	20755	0.0284873
AD + MCI	Controls	GCST004705	Diastolic Blood Pressure	rank sums	-2.18782	0.028683
AD + MCI	Controls	GCST004705	Systolic Blood Pressure	rank sums	-2.18782	0.028683
AD + MCI	Controls	GCST90026484	Drug Dependence	Mann Whitney U Test	33732.5	0.0287269
AD + MCI	Controls	GCST90088815	Blood Protein Measurement	rank sums	-2.18579	0.0288311
AD + MCI	Controls	GCST001228	Diastolic Blood Pressure	Welch's Two-Sample T-Test	2.20715	0.0288663
AD + MCI	Controls	GCST002830	Urate Measurement	Mann Whitney U Test	313978	0.0289111
AD + MCI	Controls	GCST90089438	Blood Protein Measurement	Mann Whitney U Test	384	0.0289525
AD + MCI	Controls	GCST90042245	Clinical Treatment	Mann Whitney U Test	9	0.0291671
AD + MCI	Controls	GCST90090624	Blood Protein Measurement	Mann Whitney U Test	32851	0.0291736
AD + MCI	Controls	GCST90090708	Blood Protein Measurement	Mann Whitney U Test	16967	0.0295019
AD + MCI	Controls	GCST90001973	Blood Protein Measurement	Mann Whitney U Test	39602.5	0.0296346
AD + MCI	Controls	GCST011562	Opioid Use Disorder	Mann Whitney U Test	33337	0.0297154
AD + MCI	Controls	GCST000522	Body Height	Mann Whitney U Test	41003	0.0298667
AD + MCI	Controls	GCST000133	High Density Lipoprotein Cholesterol Measurement	Mann Whitney U Test	32070	0.0299542
AD + MCI	Controls	GCST90090747	Blood Protein Measurement	rank sums	-2.16794	0.0301636
AD + MCI	Controls	GCST90001754	Blood Protein Measurement	Mann Whitney U Test	42265.5	0.0304237
AD + MCI	Controls	GCST004071	T-Tau Measurement	Mann Whitney U Test	42495	0.0305263
AD + MCI	Controls	GCST006387	Thyroid Nodule	Mann Whitney U Test	27889.5	0.0306934
AD + MCI	Controls	GCST90086427	Blood Protein Measurement	rank sums	2.15961	0.030803
AD + MCI	Controls	GCST002804	Influenza A Seropositivity	rank sums	-2.15771	0.0309508
AD + MCI	Controls	GCST008377	Type 1 Diabetes Mellitus	Mann Whitney U Test	31963	0.0311989
AD + MCI	Controls	GCST90001553	Lymphocyte Count	Mann Whitney U Test	13756	0.031264
AD + MCI	Controls	GCST006295	Response To Quetiapine	Mann Whitney U Test	42471.5	0.0313475
AD + MCI	Controls	GCST009044	High Density Lipoprotein Cholesterol Measurement	Mann Whitney U Test	33380	0.0313969
AD + MCI	Controls	GCST005951	Body Mass Index	Welch's Two-Sample T-Test	-2.17169	0.0314124
AD + MCI	Controls	GCST90019495	Apolipoprotein A 1 Measurement	Welch's Two-Sample T-Test	-2.1684	0.031635
AD + MCI	Controls	GCST001749	Pancreatic Carcinoma	Mann Whitney U Test	42458.5	0.03181
AD + MCI	Controls	GCST90089963	Blood Protein Measurement	Mann Whitney U Test	1269	0.0318626
AD + MCI	Controls	GCST90060310	Phosphatidylethanolamine Measurement	Mann Whitney U Test	32923.5	0.0320286
AD + MCI	Controls	GCST003739	Esophageal Adenocarcinoma	Mann Whitney U Test	42445.5	0.0320535
AD + MCI	Controls	GCST006412	Intraocular Pressure Measurement	Welch's Two-Sample T-Test	-2.16351	0.0320855
AD + MCI	Controls	GCST90090819	Blood Protein Measurement	Mann Whitney U Test	29204.5	0.0321324
AD + MCI	Controls	GCST009006	Bicuspid Aortic Valve	Mann Whitney U Test	22392.5	0.0323714
AD + MCI	Controls	GCST003121	Alcohol Dependence	Mann Whitney U Test	32938	0.0325524
AD + MCI	Controls	GCST012436	Tumor Necrosis Factor Alpha Gene Expression Measurement	rank sums	2.1371	0.03259
AD + MCI	Controls	GCST012436	Mastiha Supplement Exposure Measurement	rank sums	2.1371	0.03259
AD + MCI	Controls	GCST90093299	Red Blood Cell Distribution Width	Mann Whitney U Test	42432	0.0326622
AD + MCI	Controls	GCST000733	Biliary Liver Cirrhosis	Mann Whitney U Test	32340	0.0328463
AD + MCI	Controls	GCST000677	Rheumatoid Arthritis	Mann Whitney U Test	11733.5	0.0328603
AD + MCI	Controls	GCST001762	Testosterone Measurement	Mann Whitney U Test	28402.5	0.0329799
AD + MCI	Controls	GCST90018841	Esophageal Carcinoma	Mann Whitney U Test	34130.5	0.0330726
AD + MCI	Controls	GCST009670	Nucleus Accumbens Volume	Mann Whitney U Test	42416.5	0.0332888
AD + MCI	Controls	GCST012159	Response To Serotonin-Norephinephrine Reuptake Inhibitor	Mann Whitney U Test	32958	0.0332938
AD + MCI	Controls	GCST006197	Type 1 Diabetes Mellitus	Mann Whitney U Test	190028	0.0333739
AD + MCI	Controls	GCST006197	Autoantibody Measurement	Mann Whitney U Test	190028	0.0333739
AD + MCI	Controls	GCST006197	Event Free Survival Time	Mann Whitney U Test	190028	0.0333739
AD + MCI	Controls	GCST005843	Ischemic Stroke	rank sums	2.12695	0.0334239
AD + MCI	Controls	GCST90018726	Basophil Count	Mann Whitney U Test	32962	0.0334432
AD + MCI	Controls	GCST90002390	Mean Corpuscular Hemoglobin	Mann Whitney U Test	32968	0.0336684
AD + MCI	Controls	GCST004419	Ovarian Mucinous Adenocarcinoma	Mann Whitney U Test	42393.5	0.0339307
AD + MCI	Controls	GCST003564	Bmi-Adjusted Waist-Hip Ratio	Mann Whitney U Test	42376.5	0.0346863
AD + MCI	Controls	GCST012099	Hypertrophic Cardiomyopathy	Mann Whitney U Test	42377	0.0348524
AD + MCI	Controls	GCST90088290	Complement C1r Subcomponent Measurement	Mann Whitney U Test	9469.5	0.034881
AD + MCI	Controls	GCST000046	Alzheimer Disease	rank sums	2.10948	0.0349028
AD + MCI	Controls	GCST001762	Birth Weight	Welch's Two-Sample T-Test	-2.12795	0.0350492
AD + MCI	Controls	GCST010718	Gestational Blood Glucose Measurement	rank sums	-2.10772	0.0350552
AD + MCI	Controls	GCST010718	Parental Genotype Effect Measurement	rank sums	-2.10772	0.0350552
AD + MCI	Controls	GCST010718	Fetal Genotype Effect Measurement	rank sums	-2.10772	0.0350552
AD + MCI	Controls	GCST010718	Glycosuria	rank sums	-2.10772	0.0350552
AD + MCI	Controls	GCST90002007	Blood Protein Measurement	Mann Whitney U Test	25157	0.0351669
AD + MCI	Controls	GCST008768	Sensory Perception Of Sweet Taste	Mann Whitney U Test	33028.5	0.0352094
AD + MCI	Controls	GCST90089750	Blood Protein Measurement	Mann Whitney U Test	99	0.0352526
AD + MCI	Controls	GCST90026489	Eye Color	Mann Whitney U Test	34539	0.0352937
AD + MCI	Controls	GCST90093363	Response To Aspirin	Mann Whitney U Test	42181	0.0354825
AD + MCI	Controls	GCST90093363	Response To Clopidogrel	Mann Whitney U Test	42181	0.0354825
AD + MCI	Controls	GCST90093363	Major Adverse Cardiovascular Event Measurement	Mann Whitney U Test	42181	0.0354825
AD + MCI	Controls	GCST000880	Age At Menarche	Mann Whitney U Test	33016	0.0355156
AD + MCI	Controls	GCST000728	Behcet's Syndrome	Mann Whitney U Test	22146.5	0.0358967
AD + MCI	Controls	GCST008151	Waist Circumference	Mann Whitney U Test	33031	0.0361117
AD + MCI	Controls	GCST008160	Waist Circumference	Mann Whitney U Test	33031	0.0361117
AD + MCI	Controls	GCST90018737	Hemoglobin Measurement	Mann Whitney U Test	33043	0.0365938
AD + MCI	Controls	GCST005796	Spine Bone Mineral Density	Welch's Two-Sample T-Test	-2.10788	0.0366396
AD + MCI	Controls	GCST011595	Sepsis	Mann Whitney U Test	34702	0.0366823
AD + MCI	Controls	GCST011595	Mortality	Mann Whitney U Test	34702	0.0366823
AD + MCI	Controls	GCST002787	Exfoliation Syndrome	Mann Whitney U Test	61125.5	0.0367615
AD + MCI	Controls	GCST002802	White Wine Liking Measurement	Mann Whitney U Test	33083.5	0.0368538
AD + MCI	Controls	GCST90087366	Blood Protein Measurement	rank sums	-2.08728	0.0368631
AD + MCI	Controls	GCST90090419	Blood Protein Measurement	rank sums	-2.08399	0.0371615
AD + MCI	Controls	GCST005903	Unipolar Depression	Mann Whitney U Test	33120	0.037543
AD + MCI	Controls	GCST004966	Response To Darapladib	Mann Whitney U Test	5990.5	0.0378421
AD + MCI	Controls	GCST004966	Lipoprotein-Associated Phospholipase A(2) Change Measurement	Mann Whitney U Test	5990.5	0.0378421
AD + MCI	Controls	GCST004970	Functional Brain Measurement	Mann Whitney U Test	33075	0.0379064
AD + MCI	Controls	GCST004970	Response To Reward	Mann Whitney U Test	33075	0.0379064
AD + MCI	Controls	GCST004970	Caudate Nucleus Measurement	Mann Whitney U Test	33075	0.0379064
AD + MCI	Controls	GCST011360	Familial Sick Sinus Syndrome	Mann Whitney U Test	33093.5	0.0379103
AD + MCI	Controls	GCST008170	Thyroglobulin Measurement	Mann Whitney U Test	42298	0.0379967
AD + MCI	Controls	GCST006475	Mood Disorder	Welch's Two-Sample T-Test	-2.09039	0.0382835
AD + MCI	Controls	GCST006475	Unipolar Depression	Welch's Two-Sample T-Test	-2.09039	0.0382835
AD + MCI	Controls	GCST007739	Skin Pigmentation Measurement	Mann Whitney U Test	33087.5	0.0384299
AD + MCI	Controls	GCST90018945	Serum Albumin Measurement	Mann Whitney U Test	33091	0.0385776
AD + MCI	Controls	GCST90090711	Blood Protein Measurement	Mann Whitney U Test	4600.5	0.038728
AD + MCI	Controls	GCST90044746	Bone Mineral Content Measurement	Mann Whitney U Test	210	0.0389794
AD + MCI	Controls	GCST90060838	Phosphatidylcholine Measurement	Mann Whitney U Test	42252	0.0390118
AD + MCI	Controls	GCST000561	Qt Interval	Mann Whitney U Test	33103.5	0.0391046
AD + MCI	Controls	GCST008738	Accommodative Esotropia	Mann Whitney U Test	27757.5	0.0394482
AD + MCI	Controls	GCST90018648	Inguinal Hernia	rank sums	-2.05909	0.0394854
AD + MCI	Controls	GCST90007000	Gut Microbiome Measurement	Mann Whitney U Test	285184	0.0396416
AD + MCI	Controls	GCST002804	Chlamydia Pneumoniae Seropositivity	Mann Whitney U Test	4546.5	0.0397024
AD + MCI	Controls	GCST006100	Physical Activity Measurement	Mann Whitney U Test	114875	0.0397633
AD + MCI	Controls	GCST90001887	Blood Protein Measurement	Mann Whitney U Test	4142	0.0400667
AD + MCI	Controls	GCST006915	Physical Activity Measurement	rank sums	-2.05182	0.040187
AD + MCI	Controls	GCST90089174	Blood Protein Measurement	rank sums	-2.05065	0.0403014
AD + MCI	Controls	GCST90090577	Blood Protein Measurement	Mann Whitney U Test	17850	0.0404106
AD + MCI	Controls	GCST009003	Body Mass Index	Welch's Two-Sample T-Test	-2.06625	0.0404687
AD + MCI	Controls	GCST010255	Lifestyle Measurement	Mann Whitney U Test	3707	0.0405084
AD + MCI	Controls	GCST010255	Diastolic Blood Pressure	Mann Whitney U Test	3707	0.0405084
AD + MCI	Controls	GCST90087843	Blood Protein Measurement	Mann Whitney U Test	10980	0.04051
AD + MCI	Controls	GCST90001910	Blood Protein Measurement	Mann Whitney U Test	35445	0.0408481
AD + MCI	Controls	GCST90093140	Periodontal Pocket	Mann Whitney U Test	35765.5	0.0408857
AD + MCI	Controls	GCST001785	Crohn's Disease	Mann Whitney U Test	42231.5	0.0408951
AD + MCI	Controls	GCST002560	Type 2 Diabetes Mellitus	Mann Whitney U Test	137910	0.0409262
AD + MCI	Controls	GCST000188	Neuroblastoma	rank sums	-2.04246	0.0411055
AD + MCI	Controls	GCST004360	Estrone Measurement	Mann Whitney U Test	4347.5	0.0411678
AD + MCI	Controls	GCST004360	Estrone Conjugate Measurement	Mann Whitney U Test	4347.5	0.0411678
AD + MCI	Controls	GCST90001451	Leukocyte Count	Mann Whitney U Test	33158.5	0.0413122
AD + MCI	Controls	GCST90089692	Blood Protein Measurement	Mann Whitney U Test	16725	0.0415767
AD + MCI	Controls	GCST90034531	Osteoarthritis	rank sums	-2.03758	0.0415915
AD + MCI	Controls	GCST90034531	Total Hip Arthroplasty	rank sums	-2.03758	0.0415915
AD + MCI	Controls	GCST90012033	Matrix Metalloproteinase 1 Measurement	Mann Whitney U Test	42213.5	0.041691
AD + MCI	Controls	GCST005162	Glucagon Measurement	Mann Whitney U Test	34746.5	0.0417467
AD + MCI	Controls	GCST005162	Glucose Tolerance Test	Mann Whitney U Test	34746.5	0.0417467
AD + MCI	Controls	GCST004246	Alzheimer Disease	Mann Whitney U Test	135976	0.0418041
AD + MCI	Controls	GCST003814	Selective Iga Deficiency Disease	Welch's Two-Sample T-Test	-2.0528	0.0418609
AD + MCI	Controls	GCST003181	Intermittent Staphylococcus Aureus Carrier Status	Mann Whitney U Test	34483.5	0.0419309
AD + MCI	Controls	GCST002631	Diastolic Blood Pressure	Welch's Two-Sample T-Test	2.05215	0.0419852
AD + MCI	Controls	GCST90060249	Phosphatidylcholine Measurement	Mann Whitney U Test	33171	0.0420868
AD + MCI	Controls	GCST90088945	Blood Protein Measurement	Mann Whitney U Test	19736.5	0.0424213
AD + MCI	Controls	GCST007672	Stroke Outcome Severity Measurement	Mann Whitney U Test	163501	0.0424322
AD + MCI	Controls	GCST005538	Sarcoidosis	Mann Whitney U Test	42194.5	0.042501
AD + MCI	Controls	GCST007600	Alzheimer Disease	Mann Whitney U Test	353108	0.0425657
AD + MCI	Controls	GCST90042678	Family History Of Alzheimer's Disease	Mann Whitney U Test	322	0.0426924
AD + MCI	Controls	GCST003012	Obstructive Sleep Apnea	Mann Whitney U Test	31361.5	0.0427198
AD + MCI	Controls	GCST90090545	Blood Protein Measurement	Mann Whitney U Test	24068.5	0.0428011
AD + MCI	Controls	GCST90090470	Blood Protein Measurement	Mann Whitney U Test	23047	0.0429656
AD + MCI	Controls	GCST008832	Gastroesophageal Reflux Disease	Welch's Two-Sample T-Test	2.03968	0.0429852
AD + MCI	Controls	GCST90019513	Lipoprotein A Measurement	Mann Whitney U Test	33192.5	0.0430748
AD + MCI	Controls	GCST90001942	Blood Protein Measurement	Mann Whitney U Test	18886	0.04309
AD + MCI	Controls	GCST90001941	Blood Protein Measurement	Mann Whitney U Test	18886	0.04309
AD + MCI	Controls	GCST90006987	Gut Microbiome Measurement	Mann Whitney U Test	132249	0.0431839
AD + MCI	Controls	GCST90007003	Gut Microbiome Measurement	Mann Whitney U Test	341858	0.0432831
AD + MCI	Controls	GCST90000522	Epstein Barr Virus Nuclear Antigen 1 Igg Measurement	rank sums	2.01874	0.0435141
AD + MCI	Controls	GCST90089140	Blood Protein Measurement	Mann Whitney U Test	19726	0.043734
AD + MCI	Controls	GCST90001432	Lymphocyte Count	Mann Whitney U Test	41734	0.043762
AD + MCI	Controls	GCST007824	Monoclonal Gammopathy	Mann Whitney U Test	33209	0.043846
AD + MCI	Controls	GCST000474	Exercise	Mann Whitney U Test	36237	0.0442772
AD + MCI	Controls	GCST012198	Interleukin-6 Measurement	Mann Whitney U Test	32921	0.0443666
AD + MCI	Controls	GCST001896	Smooth Surface Dental Caries	Mann Whitney U Test	42152.5	0.0444895
AD + MCI	Controls	GCST000430	C-Reactive Protein Measurement	Mann Whitney U Test	32778	0.0446608
AD + MCI	Controls	GCST000450	Matrix Metalloproteinase Measurement	Mann Whitney U Test	39478	0.0448155
AD + MCI	Controls	GCST001958	Bulimia Nervosa	Mann Whitney U Test	42146.5	0.04482
AD + MCI	Controls	GCST004365	Hepatocyte Growth Factor Activator Measurement	Mann Whitney U Test	14513.5	0.0448253
AD + MCI	Controls	GCST000337	Diastolic Blood Pressure	Mann Whitney U Test	8172	0.044858
AD + MCI	Controls	GCST008569	Serum Immunoglobulin Measurement	Mann Whitney U Test	20959.5	0.0451429
AD + MCI	Controls	GCST90090532	Blood Protein Measurement	Mann Whitney U Test	25125.5	0.045188
AD + MCI	Controls	GCST004322	Facial Morphology Measurement	Mann Whitney U Test	42137.5	0.0452543
AD + MCI	Controls	GCST007559	Sleep Duration	Welch's Two-Sample T-Test	-2.01873	0.0452838
AD + MCI	Controls	GCST007982	Sleep Duration	Welch's Two-Sample T-Test	2.01929	0.0453238
AD + MCI	Controls	GCST012696	Anorexia Nervosa	Mann Whitney U Test	41763	0.045778
AD + MCI	Controls	GCST008236	C-Reactive Protein Measurement	Mann Whitney U Test	33317	0.0459896
AD + MCI	Controls	GCST006651	Sleepiness	Mann Whitney U Test	11704	0.0461726
AD + MCI	Controls	GCST006651	Quality Of Life During Menstruation Measurement	Mann Whitney U Test	11704	0.0461726
AD + MCI	Controls	GCST90087763	Blood Protein Measurement	Mann Whitney U Test	3171.5	0.0463188
AD + MCI	Controls	GCST000503	Mean Corpuscular Volume	Mann Whitney U Test	33276	0.0464831
AD + MCI	Controls	GCST90001855	Blood Protein Measurement	Mann Whitney U Test	32756	0.0464865
AD + MCI	Controls	GCST002119	Hydroxy-Leucine Measurement	Welch's Two-Sample T-Test	2.00861	0.0464971
AD + MCI	Controls	GCST007478	Non-Word Reading	Mann Whitney U Test	42112	0.0465023
AD + MCI	Controls	GCST002873	Thyroid Carcinoma	Mann Whitney U Test	12612	0.0465133
AD + MCI	Controls	GCST90089149	Blood Protein Measurement	Mann Whitney U Test	2340	0.0465149
AD + MCI	Controls	GCST90012009	Galectin-3 Measurement	Mann Whitney U Test	33271	0.0468474
AD + MCI	Controls	GCST002750	Chronic Obstructive Pulmonary Disease	Mann Whitney U Test	34644	0.0469048
AD + MCI	Controls	GCST001839	Schizophrenia	Mann Whitney U Test	24366	0.0469383
AD + MCI	Controls	GCST011205	Hypertrophic Cardiomyopathy	Mann Whitney U Test	42101	0.0470494
AD + MCI	Controls	GCST002601	Plasma Plasminogen Measurement	Mann Whitney U Test	12489.5	0.0470699
AD + MCI	Controls	GCST000393	Systolic Blood Pressure	Mann Whitney U Test	42093.5	0.0474187
AD + MCI	Controls	GCST008863	Malate Measurement	Mann Whitney U Test	33331	0.0474193
AD + MCI	Controls	GCST000833	Psoriasis	Mann Whitney U Test	33285.5	0.047518
AD + MCI	Controls	GCST90090121	Blood Protein Measurement	Mann Whitney U Test	12689.5	0.0475824
AD + MCI	Controls	GCST002318	Rheumatoid Arthritis	Mann Whitney U Test	316336	0.0476522
AD + MCI	Controls	GCST004365	C-C Motif Chemokine 14 Measurement	Mann Whitney U Test	34176	0.0477582
AD + MCI	Controls	GCST007098	Diastolic Blood Pressure	Mann Whitney U Test	361996	0.047827
AD + MCI	Controls	GCST000615	Hippocampal Volume	Mann Whitney U Test	42065.5	0.0479132
AD + MCI	Controls	GCST000615	Brain Measurement	Mann Whitney U Test	42065.5	0.0479132
AD + MCI	Controls	GCST001158	Fibrinogen Measurement	Mann Whitney U Test	11584	0.0481597
AD + MCI	Controls	GCST008519	Skin Pigmentation Measurement	Mann Whitney U Test	39739	0.0484108
AD + MCI	Controls	GCST011703	Smoking Initiation	Welch's Two-Sample T-Test	1.98948	0.0484223
AD + MCI	Controls	GCST90085698	Stuttering	Mann Whitney U Test	33304	0.0485179
AD + MCI	Controls	GCST003127	Lipoprotein A Measurement	Mann Whitney U Test	33309.5	0.0487845
AD + MCI	Controls	GCST000403	Age At Menopause	Mann Whitney U Test	31453.5	0.0488633
AD + MCI	Controls	GCST90018807	Chronic Obstructive Pulmonary Disease	Mann Whitney U Test	33312.5	0.0489198
AD + MCI	Controls	GCST000303	Hba1c Measurement	Mann Whitney U Test	15356	0.0489367
AD + MCI	Controls	GCST90087070	Blood Protein Measurement	Mann Whitney U Test	28028	0.0492013
AD + MCI	Controls	GCST90000060	Hypertension	Welch's Two-Sample T-Test	1.98088	0.0494806
AD + MCI	Controls	GCST003273	Diastolic Blood Pressure	Mann Whitney U Test	481536	0.049794
AD + MCI	Controls	GCST90087450	Blood Protein Measurement	Welch's Two-Sample T-Test	-2.44949	0.0498253
AD + MCI	Controls	GCST90001636	Leukocyte Count	Mann Whitney U Test	41972	0.0498963
AD + MCI	Controls	GCST90018819	Cholelithiasis	Mann Whitney U Test	33331.5	0.0499459
AD + MCI	Controls	GCST011382	Systemic Mastocytosis	Mann Whitney U Test	32869	0.0499617
AD + MCI	Controls	GCST90088314	Blood Protein Measurement	Mann Whitney U Test	5479.5	0.0500424
AD + MCI	Controls	GCST90060968	Triglyceride Measurement	Mann Whitney U Test	10431	0.0501442
AD + MCI	Controls	GCST90060247	Phosphatidylethanolamine Measurement	Mann Whitney U Test	33336.5	0.0502092
AD + MCI	Controls	GCST003877	Abdominal Aortic Aneurysm	Mann Whitney U Test	42030.5	0.0506859
AD + MCI	Controls	GCST005891	Glomerular Filtration Rate	Mann Whitney U Test	139594	0.0510267
AD + MCI	Controls	GCST006920	Social Interaction Measurement	Welch's Two-Sample T-Test	-1.966	0.0511276
AD + MCI	Controls	GCST90087882	Blood Protein Measurement	Mann Whitney U Test	24599.5	0.0511989
AD + MCI	Controls	GCST002453	Ulcerative Colitis	Mann Whitney U Test	40033.5	0.0512098
AD + MCI	Controls	GCST90012087	Puberty Onset Measurement	Welch's Two-Sample T-Test	-1.96031	0.0516928
AD + MCI	Controls	GCST005788	Heart Rate Response To Recovery Post Exercise	Mann Whitney U Test	315838	0.0520236
AD + MCI	Controls	GCST90002111	Blood Protein Measurement	Mann Whitney U Test	37411	0.0520378
AD + MCI	Controls	GCST002731	Angiopoietin-2 Receptor Measurement	Mann Whitney U Test	2531	0.0520812
AD + MCI	Controls	GCST012481	Cerebral Amyloid Angiopathy	Mann Whitney U Test	42002	0.0522057
AD + MCI	Controls	GCST005670	Trimethyllysine Measurement	Mann Whitney U Test	15183.5	0.0523002
AD + MCI	Controls	GCST005573	Osteoarthritis, Knee	Mann Whitney U Test	32083.5	0.0523337
AD + MCI	Controls	GCST005573	Osteoarthritis, Hip	Mann Whitney U Test	32083.5	0.0523337
AD + MCI	Controls	GCST004571	Total Iron Binding Capacity	Mann Whitney U Test	33376.5	0.0523574
AD + MCI	Controls	GCST004365	Endoplasmic Reticulum Aminopeptidase 1 Measurement	Mann Whitney U Test	86218	0.0524194
AD + MCI	Controls	GCST000404	Age At Menarche	rank sums	-1.93908	0.0524916
AD + MCI	Controls	GCST90089265	Blood Protein Measurement	Mann Whitney U Test	16044	0.052527
AD + MCI	Controls	GCST90001857	Blood Protein Measurement	Mann Whitney U Test	36264	0.0525277
AD + MCI	Controls	GCST90086390	Blood Protein Measurement	rank sums	1.93811	0.0526098
AD + MCI	Controls	GCST007937	Aspirin Use Measurement	Mann Whitney U Test	33281.5	0.0526345
AD + MCI	Controls	GCST008144	Fasting Blood Glucose Measurement	Mann Whitney U Test	41989.5	0.0527463
AD + MCI	Controls	GCST90090134	Blood Protein Measurement	Mann Whitney U Test	13313.5	0.0530684
AD + MCI	Controls	GCST90060117	Fatty Acid Measurement	Mann Whitney U Test	38632	0.0531145
AD + MCI	Controls	GCST90001541	Lymphocyte Count	Mann Whitney U Test	32425	0.0531395
AD + MCI	Controls	GCST009731	Interleukin 18 Measurement	Mann Whitney U Test	33309	0.0534322
AD + MCI	Controls	GCST007536	Serum Urea Measurement	Mann Whitney U Test	33098	0.0535615
AD + MCI	Controls	GCST90032674	Serum Lipopolysaccharide Activity	Mann Whitney U Test	33406.5	0.0540013
AD + MCI	Controls	GCST90001854	Blood Protein Measurement	Mann Whitney U Test	37304.5	0.0540292
AD + MCI	Controls	GCST005938	Cranial Vault Morphology Measurement	Mann Whitney U Test	33409.5	0.0541747
AD + MCI	Controls	GCST002699	Suicide Behaviour Measurement	Mann Whitney U Test	32626	0.0541755
AD + MCI	Controls	GCST007412	Depressive Symptom Measurement	Mann Whitney U Test	29580	0.0543951
AD + MCI	Controls	GCST007412	Stressful Life Event Measurement	Mann Whitney U Test	29580	0.0543951
AD + MCI	Controls	GCST90087765	Interleukin 18 Receptor 1 Measurement	Mann Whitney U Test	23434	0.0544104
AD + MCI	Controls	GCST007293	Body Fat Distribution	Welch's Two-Sample T-Test	-1.92562	0.0547353
AD + MCI	Controls	GCST000765	Serum Alanine Aminotransferase Measurement	rank sums	-1.91901	0.0549832
AD + MCI	Controls	GCST006705	Infantile Hypertrophic Pyloric Stenosis	Mann Whitney U Test	160332	0.0551392
AD + MCI	Controls	GCST002411	Colorectal Cancer	Mann Whitney U Test	41949	0.0551709
AD + MCI	Controls	GCST011385	Vaginal Microbiome Measurement	Mann Whitney U Test	33458.5	0.0551875
AD + MCI	Controls	GCST90090085	Blood Protein Measurement	Mann Whitney U Test	28448	0.0552514
AD + MCI	Controls	GCST90001841	Blood Protein Measurement	Mann Whitney U Test	30921	0.0552553
AD + MCI	Controls	GCST007704	Diastolic Blood Pressure	Mann Whitney U Test	291360	0.0552572
AD + MCI	Controls	GCST90060487	Phosphatidylcholine Measurement	Mann Whitney U Test	40113.5	0.0553412
AD + MCI	Controls	GCST90088817	Blood Protein Measurement	Mann Whitney U Test	7210.5	0.0554076
AD + MCI	Controls	GCST000782	Migraine Disorder	rank sums	1.91545	0.0554352
AD + MCI	Controls	GCST90006921	Seropositivity Measurement	Mann Whitney U Test	20182	0.0558584
AD + MCI	Controls	GCST002818	Hiv-1 Infection	Mann Whitney U Test	69595	0.0559265
AD + MCI	Controls	GCST002818	Susceptibility To Viral And Mycobacterial Infections	Mann Whitney U Test	69595	0.0559265
AD + MCI	Controls	GCST007931	Hmg Coa Reductase Inhibitor Use Measurement	Welch's Two-Sample T-Test	-1.92601	0.0559483
AD + MCI	Controls	GCST90088198	Cxcl11 Measurement	Mann Whitney U Test	35995	0.055961
AD + MCI	Controls	GCST90090131	Blood Protein Measurement	Mann Whitney U Test	18937	0.056042
AD + MCI	Controls	GCST004865	Mosquito Bite Reaction Itch Intensity Measurement	Mann Whitney U Test	41933	0.0561015
AD + MCI	Controls	GCST004865	Mosquito Bite Reaction Size Measurement	Mann Whitney U Test	41933	0.0561015
AD + MCI	Controls	GCST000814	Mean Corpuscular Hemoglobin	Mann Whitney U Test	22860.5	0.0562161
AD + MCI	Controls	GCST90089676	Blood Protein Measurement	Mann Whitney U Test	11961	0.0562943
AD + MCI	Controls	GCST90018989	Hmg Coa Reductase Inhibitor Use Measurement	Mann Whitney U Test	33448.5	0.0564208
AD + MCI	Controls	GCST006572	Cognitive Function Measurement	Welch's Two-Sample T-Test	-1.92233	0.0564444
AD + MCI	Controls	GCST002143	Diastolic Blood Pressure	Mann Whitney U Test	33455.5	0.0564664
AD + MCI	Controls	GCST000814	Mean Corpuscular Volume	Mann Whitney U Test	21648	0.056653
AD + MCI	Controls	GCST006636	Quality Of Life During Menstruation Measurement	Mann Whitney U Test	33456.5	0.056884
AD + MCI	Controls	GCST006636	Dysmenorrheic Pain Measurement	Mann Whitney U Test	33456.5	0.056884
AD + MCI	Controls	GCST006424	Diabetic Retinopathy	Mann Whitney U Test	24992	0.0569065
AD + MCI	Controls	GCST90018956	High Density Lipoprotein Cholesterol Measurement	Welch's Two-Sample T-Test	-1.91767	0.0570678
AD + MCI	Controls	GCST003227	Central Nervous System Cancer	Mann Whitney U Test	33460.5	0.0570874
AD + MCI	Controls	GCST007666	Response To Antidepressant	Mann Whitney U Test	41003	0.0572172
AD + MCI	Controls	GCST007666	Depressive Symptom Measurement	Mann Whitney U Test	41003	0.0572172
AD + MCI	Controls	GCST012091	Bipolar Disorder	Welch's Two-Sample T-Test	1.91499	0.0573392
AD + MCI	Controls	GCST004635	Testicular Germ Cell Tumor	Welch's Two-Sample T-Test	-1.91363	0.0576263
AD + MCI	Controls	GCST90013414	Covid-19	Mann Whitney U Test	2904.5	0.0577811
AD + MCI	Controls	GCST90001647	Leukocyte Count	Mann Whitney U Test	19770.5	0.0577839
AD + MCI	Controls	GCST011317	Age-Related Macular Degeneration	rank sums	1.89539	0.0580402
AD + MCI	Controls	GCST008610	Proteinuria	rank sums	-1.89404	0.0582195
AD + MCI	Controls	GCST008612	Proteinuria	rank sums	-1.89404	0.0582195
AD + MCI	Controls	GCST012487	Response To Lithium Ion	Mann Whitney U Test	41824	0.0582433
AD + MCI	Controls	GCST90091018	Sleep Apnea Measurement	Mann Whitney U Test	2218	0.0582682
AD + MCI	Controls	GCST90018950	C-Reactive Protein Measurement	Mann Whitney U Test	33481	0.0583387
AD + MCI	Controls	GCST90087537	Blood Protein Measurement	Mann Whitney U Test	9655.5	0.058543
AD + MCI	Controls	GCST006228	Systolic Blood Pressure	Welch's Two-Sample T-Test	1.90515	0.0586426
AD + MCI	Controls	GCST000913	Soluble Transferrin Receptor Measurement	Mann Whitney U Test	41777	0.0588576
AD + MCI	Controls	GCST000337	C-Reactive Protein Measurement	Mann Whitney U Test	31440.5	0.0589223
AD + MCI	Controls	GCST004004	Mean Corpuscular Volume	Mann Whitney U Test	138941	0.0589327
AD + MCI	Controls	GCST90060833	Phosphatidylcholine Measurement	Mann Whitney U Test	41870	0.0595008
AD + MCI	Controls	GCST009733	Urinary Metabolite Measurement	Mann Whitney U Test	3.71791e+08	0.0598451
AD + MCI	Controls	GCST002086	C-Reactive Protein Measurement	Mann Whitney U Test	41858.5	0.0598587
AD + MCI	Controls	GCST002979	Response To Montelukast	rank sums	1.88114	0.0599522
AD + MCI	Controls	GCST002979	Fev Change Measurement	rank sums	1.88114	0.0599522
AD + MCI	Controls	GCST007924	Antithrombotic Agent Use Measurement	Mann Whitney U Test	33358	0.0600153
AD + MCI	Controls	GCST006273	Diastolic Blood Pressure Change Measurement	Mann Whitney U Test	31159.5	0.0600277
AD + MCI	Controls	GCST000141	Type 1 Diabetes Mellitus	rank sums	-1.87912	0.0602283
AD + MCI	Controls	GCST011157	Asthma	rank sums	-1.87912	0.0602283
AD + MCI	Controls	GCST010727	White Matter Hyperintensity Measurement	Mann Whitney U Test	33512.5	0.0602489
AD + MCI	Controls	GCST010288	Head And Neck Squamous Cell Carcinoma	Mann Whitney U Test	32420.5	0.0602991
AD + MCI	Controls	GCST004384	Hypertension	Mann Whitney U Test	34979.5	0.0603341
AD + MCI	Controls	GCST001005	High Density Lipoprotein Cholesterol Measurement	Mann Whitney U Test	41850.5	0.0607314
AD + MCI	Controls	GCST001005	Triglyceride Measurement	Mann Whitney U Test	41850.5	0.0607314
AD + MCI	Controls	GCST007062	Hodgkins Lymphoma	Mann Whitney U Test	40644.5	0.0612088
AD + MCI	Controls	GCST003074	Cerebral Amyloid Deposition Measurement	Mann Whitney U Test	41803.5	0.0612394
AD + MCI	Controls	GCST008120	Attempted Suicide	Mann Whitney U Test	33530	0.0613322
AD + MCI	Controls	GCST008792	Urinary Albumin To Creatinine Ratio	Mann Whitney U Test	33534.5	0.0615959
AD + MCI	Controls	GCST003673	Sleep Apnea Measurement	Mann Whitney U Test	11091	0.0616383
AD + MCI	Controls	GCST003673	Obstructive Sleep Apnea	Mann Whitney U Test	11091	0.0616383
AD + MCI	Controls	GCST001921	Heart Rate	Mann Whitney U Test	41774	0.0618198
AD + MCI	Controls	GCST010008	Digestive System Infectious Disease	Mann Whitney U Test	33540.5	0.0619888
AD + MCI	Controls	GCST006405	Coronary Artery Disease	Mann Whitney U Test	22033	0.06203
AD + MCI	Controls	GCST90020048	B-Cell Acute Lymphoblastic Leukemia With T(1;19)(Q23;P13.3); E2a-Pbx1 (Tcf3-Pbx1)	rank sums	-1.86439	0.0622676
AD + MCI	Controls	GCST90061423	Physical Activity Measurement	Mann Whitney U Test	20950	0.0625067
AD + MCI	Controls	GCST90061412	Physical Activity Measurement	Mann Whitney U Test	16716	0.0625067
AD + MCI	Controls	GCST004070	P-Tau Measurement	Mann Whitney U Test	41825	0.0626516
AD + MCI	Controls	GCST009976	Suicidal Ideation	Mann Whitney U Test	29081	0.0627871
AD + MCI	Controls	GCST008478	Blood Protein Measurement	Mann Whitney U Test	1.40106e+07	0.062908
AD + MCI	Controls	GCST003453	Circadian Rhythm	Mann Whitney U Test	33559	0.0631114
AD + MCI	Controls	GCST004365	Interleukin 18 Receptor 1 Measurement	Mann Whitney U Test	58479	0.0631775
AD + MCI	Controls	GCST002479	Lupus Nephritis	Mann Whitney U Test	325492	0.0633163
AD + MCI	Controls	GCST90060231	Cholesteryl Ester 20:3 Measurement	Welch's Two-Sample T-Test	1.86732	0.0638116
AD + MCI	Controls	GCST004047	Cup-To-Disc Ratio Measurement	Mann Whitney U Test	6045.5	0.0640018
AD + MCI	Controls	GCST002630	Systolic Blood Pressure	Welch's Two-Sample T-Test	1.86588	0.0640749
AD + MCI	Controls	GCST002447	Chronic Obstructive Pulmonary Disease	Mann Whitney U Test	41499	0.0644932
AD + MCI	Controls	GCST002447	Oxygen Saturation Measurement	Mann Whitney U Test	41499	0.0644932
AD + MCI	Controls	GCST90087912	Blood Protein Measurement	rank sums	-1.84856	0.0645219
AD + MCI	Controls	GCST90018740	Hematocrit	Welch's Two-Sample T-Test	-1.86065	0.0646782
AD + MCI	Controls	GCST006626	Pulse Pressure Measurement	Welch's Two-Sample T-Test	1.8598	0.0649226
AD + MCI	Controls	GCST007706	Mean Arterial Pressure	Mann Whitney U Test	277828	0.0650641
AD + MCI	Controls	GCST90001401	Lymphocyte Count	Mann Whitney U Test	32488	0.0651515
AD + MCI	Controls	GCST90018736	High Density Lipoprotein Cholesterol Measurement	Welch's Two-Sample T-Test	-1.85754	0.0652786
AD + MCI	Controls	GCST003520	Breast Carcinoma	Mann Whitney U Test	33600	0.0653367
AD + MCI	Controls	GCST001762	Body Weight	Mann Whitney U Test	430288	0.0654249
AD + MCI	Controls	GCST011537	Henoch-Schoenlein Purpura	Mann Whitney U Test	32487.5	0.0654324
AD + MCI	Controls	GCST007018	Bilirubin Measurement	Mann Whitney U Test	127838	0.0654877
AD + MCI	Controls	GCST90026507	Monocyte Count	Mann Whitney U Test	33596.5	0.0655976
AD + MCI	Controls	GCST002885	Concentration Dose Ratio	Mann Whitney U Test	5254.5	0.0658618
AD + MCI	Controls	GCST002885	Response To Olanzapine	Mann Whitney U Test	5254.5	0.0658618
AD + MCI	Controls	GCST008483	Ulcerative Colitis	Mann Whitney U Test	41772.5	0.0658874
AD + MCI	Controls	GCST002717	Serum Ige Measurement	Mann Whitney U Test	25635	0.0659468
AD + MCI	Controls	GCST003200	Post-Operative Fentanyl Consumption Measurement	Mann Whitney U Test	101.5	0.0660197
AD + MCI	Controls	GCST90088791	Blood Protein Measurement	rank sums	1.838	0.0660619
AD + MCI	Controls	GCST90088225	Blood Protein Measurement	rank sums	1.838	0.0660619
AD + MCI	Controls	GCST90013699	Esophageal Carcinoma	Mann Whitney U Test	34529.5	0.0663728
AD + MCI	Controls	GCST004983	Parental Longevity	Mann Whitney U Test	71993	0.0665252
AD + MCI	Controls	GCST90012086	Puberty Onset Measurement	Mann Whitney U Test	41765	0.0665594
AD + MCI	Controls	GCST005000	Susceptibility To Cold Sores Measurement	Mann Whitney U Test	33662.5	0.0666067
AD + MCI	Controls	GCST006101	Uric Acid Measurement	Mann Whitney U Test	1118	0.0666392
AD + MCI	Controls	GCST90086167	Bmi-Adjusted Hip Circumference	Mann Whitney U Test	37185	0.0666846
AD + MCI	Controls	GCST003045	Ulcerative Colitis	Welch's Two-Sample T-Test	1.84611	0.0667506
AD + MCI	Controls	GCST90002397	Mean Corpuscular Volume	Welch's Two-Sample T-Test	-1.8461	0.0667921
AD + MCI	Controls	GCST90090455	Blood Protein Measurement	rank sums	1.83255	0.0668699
AD + MCI	Controls	GCST001118	Crohn's Disease	Mann Whitney U Test	35554	0.0669816
AD + MCI	Controls	GCST001118	Ulcerative Colitis	Mann Whitney U Test	35554	0.0669816
AD + MCI	Controls	GCST90002081	Blood Protein Measurement	Mann Whitney U Test	39057	0.066986
AD + MCI	Controls	GCST001762	Aspartate Aminotransferase Measurement	Mann Whitney U Test	304519	0.067437
AD + MCI	Controls	GCST006301	Nicotine Dependence Symptom Count	Mann Whitney U Test	33625	0.0674959
AD + MCI	Controls	GCST009698	Proline Measurement	Mann Whitney U Test	10476.5	0.0675792
AD + MCI	Controls	GCST90093325	Functional Brain Measurement	Welch's Two-Sample T-Test	-1.84066	0.0676406
AD + MCI	Controls	GCST90093325	Language Measurement	Welch's Two-Sample T-Test	-1.84066	0.0676406
AD + MCI	Controls	GCST007682	Thyroxine Measurement	Mann Whitney U Test	21399	0.0677023
AD + MCI	Controls	GCST012138	Interleukin-6 Measurement	rank sums	-1.82679	0.0677316
AD + MCI	Controls	GCST000587	Mean Corpuscular Hemoglobin	Welch's Two-Sample T-Test	-1.83918	0.06781
AD + MCI	Controls	GCST000587	Hemoglobin Measurement	Welch's Two-Sample T-Test	-1.83918	0.06781
AD + MCI	Controls	GCST90090059	Blood Protein Measurement	rank sums	-1.82469	0.0680483
AD + MCI	Controls	GCST000154	Prostate Carcinoma	Mann Whitney U Test	33634	0.0681057
AD + MCI	Controls	GCST90060554	Triglyceride Measurement	Mann Whitney U Test	31440	0.0681871
AD + MCI	Controls	GCST90089864	Blood Protein Measurement	Mann Whitney U Test	6162	0.0685585
AD + MCI	Controls	GCST000191	Hair Color	Mann Whitney U Test	33649	0.068951
AD + MCI	Controls	GCST004291	Aging	Mann Whitney U Test	40943	0.0690806
AD + MCI	Controls	GCST004291	Cognition	Mann Whitney U Test	40943	0.0690806
AD + MCI	Controls	GCST90018894	Parkinson Disease	Mann Whitney U Test	23558.5	0.0691564
AD + MCI	Controls	GCST009238	Age At Onset	Mann Whitney U Test	33607.5	0.069328
AD + MCI	Controls	GCST009238	Environmental Tobacco Smoke Exposure Measurement	Mann Whitney U Test	33607.5	0.069328
AD + MCI	Controls	GCST009238	Childhood Onset Asthma	Mann Whitney U Test	33607.5	0.069328
AD + MCI	Controls	GCST002467	Total Cholesterol Measurement	Mann Whitney U Test	28135	0.0694011
AD + MCI	Controls	GCST90026508	Neutrophil Count	Mann Whitney U Test	33654.5	0.0695147
AD + MCI	Controls	GCST000337	Triglyceride Measurement	Mann Whitney U Test	21444	0.0695916
AD + MCI	Controls	GCST90012084	Puberty Onset Measurement	Welch's Two-Sample T-Test	1.824	0.0699079
AD + MCI	Controls	GCST004899	Parental Genotype Effect Measurement	Welch's Two-Sample T-Test	1.82371	0.0699918
AD + MCI	Controls	GCST004899	Gestational Age	Welch's Two-Sample T-Test	1.82371	0.0699918
AD + MCI	Controls	GCST008611	Proteinuria	rank sums	-1.81174	0.0700265
AD + MCI	Controls	GCST90060210	Cholesteryl Ester 16:1 Measurement	Mann Whitney U Test	11773	0.0703115
AD + MCI	Controls	GCST90002116	Blood Protein Measurement	Mann Whitney U Test	41569.5	0.0703996
AD + MCI	Controls	GCST001511	Economic And Social Preference	Mann Whitney U Test	41708	0.0704362
AD + MCI	Controls	GCST90013729	Coronary Artery Disease	rank sums	1.80802	0.0706041
AD + MCI	Controls	GCST000808	Alzheimer Disease	Mann Whitney U Test	25029.5	0.0706367
AD + MCI	Controls	GCST90000059	Diastolic Blood Pressure	Welch's Two-Sample T-Test	-1.82068	0.0706373
AD + MCI	Controls	GCST004332	Erythrocyte Count	Mann Whitney U Test	33550	0.0709088
AD + MCI	Controls	GCST000063	Neurotic Disorder	rank sums	-1.80247	0.0714711
AD + MCI	Controls	GCST012435	Interleukin 10 Measurement	Mann Whitney U Test	23825	0.0715121
AD + MCI	Controls	GCST012435	Mastiha Supplement Exposure Measurement	Mann Whitney U Test	23825	0.0715121
AD + MCI	Controls	GCST004495	Body Mass Index	Mann Whitney U Test	823268	0.071568
AD + MCI	Controls	GCST004495	Smoking Behavior	Mann Whitney U Test	823268	0.071568
AD + MCI	Controls	GCST000719	Alopecia Areata	Mann Whitney U Test	33687	0.0717636
AD + MCI	Controls	GCST90011898	Serum Alanine Aminotransferase Measurement	Welch's Two-Sample T-Test	1.81164	0.0720847
AD + MCI	Controls	GCST000965	C-Reactive Protein Measurement	Mann Whitney U Test	33692.5	0.0721831
AD + MCI	Controls	GCST90018942	Alkaline Phosphatase Measurement	Mann Whitney U Test	33693	0.0722193
AD + MCI	Controls	GCST007316	Depressive Symptom Measurement	Mann Whitney U Test	41680.5	0.0723044
AD + MCI	Controls	GCST007316	Response To Ketamine	Mann Whitney U Test	41680.5	0.0723044
AD + MCI	Controls	GCST009460	Superior Temporal Gyrus Volume Measurement	Mann Whitney U Test	1639.5	0.0723671
AD + MCI	Controls	GCST90001613	Leukocyte Count	Mann Whitney U Test	41600.5	0.0724323
AD + MCI	Controls	GCST001635	Tourette Syndrome	Mann Whitney U Test	33699.5	0.0726079
AD + MCI	Controls	GCST002896	Total Cholesterol Measurement	Mann Whitney U Test	33699.5	0.0726837
AD + MCI	Controls	GCST004365	C-C Motif Chemokine 1 Measurement	Mann Whitney U Test	11269	0.0728908
AD + MCI	Controls	GCST009885	Creatinine Measurement	rank sums	-1.7929	0.0729885
AD + MCI	Controls	GCST000224	Chronic Lymphocytic Leukemia	Mann Whitney U Test	39204.5	0.0730265
AD + MCI	Controls	GCST001667	Breast Carcinoma	rank sums	1.79219	0.0731027
AD + MCI	Controls	GCST004445	Interleukin-8 Measurement	Mann Whitney U Test	41669	0.0732229
AD + MCI	Controls	GCST008158	Body Mass Index	Mann Whitney U Test	33715	0.0738031
AD + MCI	Controls	GCST004132	Crohn's Disease	Mann Whitney U Test	41657	0.073931
AD + MCI	Controls	GCST90060935	Sphingomyelin Measurement	Mann Whitney U Test	40837.5	0.0741627
AD + MCI	Controls	GCST003160	Response To Lithium Ion	Mann Whitney U Test	41523	0.0742412
AD + MCI	Controls	GCST90060408	Phosphatidylcholine Measurement	Welch's Two-Sample T-Test	1.79758	0.0742748
AD + MCI	Controls	GCST001779	Erythrocyte Count	rank sums	-1.78486	0.0742838
AD + MCI	Controls	GCST003368	Bmi-Adjusted Leptin Measurement	Mann Whitney U Test	161956	0.0744918
AD + MCI	Controls	GCST000114	Skin Pigmentation	Mann Whitney U Test	25556.5	0.0747253
AD + MCI	Controls	GCST003820	Osteoarthritis, Knee	Mann Whitney U Test	28878	0.0747836
AD + MCI	Controls	GCST000217	Rheumatoid Arthritis	Mann Whitney U Test	16158	0.0750962
AD + MCI	Controls	GCST90001963	Blood Protein Measurement	Mann Whitney U Test	18594.5	0.0754965
AD + MCI	Controls	GCST009018	Blood Metabolite Measurement	Welch's Two-Sample T-Test	-2.23607	0.0755868
AD + MCI	Controls	GCST004365	Complement Component C8 Measurement	Welch's Two-Sample T-Test	2.23607	0.0755868
AD + MCI	Controls	GCST000623	Ulcerative Colitis	Mann Whitney U Test	41574	0.0755962
AD + MCI	Controls	GCST000231	Urinary Bladder Carcinoma	Mann Whitney U Test	32348.5	0.0757143
AD + MCI	Controls	GCST009279	Diabetic Nephropathy	Mann Whitney U Test	72	0.0759824
AD + MCI	Controls	GCST90018761	Drugs Used In Diabetes Use Measurement	Mann Whitney U Test	41631	0.0760085
AD + MCI	Controls	GCST90090633	Blood Protein Measurement	Mann Whitney U Test	11204	0.0764928
AD + MCI	Controls	GCST90060303	Phosphatidylcholine Measurement	Mann Whitney U Test	33756	0.07683
AD + MCI	Controls	GCST90011804	Breast Carcinoma	Mann Whitney U Test	41619	0.0769056
AD + MCI	Controls	GCST006065	Open-Angle Glaucoma	Welch's Two-Sample T-Test	-1.78071	0.0770353
AD + MCI	Controls	GCST003262	Forced Expiratory Volume	Mann Whitney U Test	161852	0.0772808
AD + MCI	Controls	GCST003262	Response To Bronchodilator	Mann Whitney U Test	161852	0.0772808
AD + MCI	Controls	GCST000830	Body Mass Index	Welch's Two-Sample T-Test	-1.77672	0.0774449
AD + MCI	Controls	GCST90089383	Blood Protein Measurement	Mann Whitney U Test	29724	0.0774902
AD + MCI	Controls	GCST006060	Hemoglobin A1 Measurement	Mann Whitney U Test	30401	0.077818
AD + MCI	Controls	GCST001938	Ulcerative Colitis	Mann Whitney U Test	41562.5	0.0778666
AD + MCI	Controls	GCST005526	Graves Disease	Mann Whitney U Test	41606	0.0778871
AD + MCI	Controls	GCST000232	Rheumatoid Arthritis	Mann Whitney U Test	33774	0.0780326
AD + MCI	Controls	GCST009459	Superior Temporal Gyrus Volume Measurement	Mann Whitney U Test	15703	0.0780556
AD + MCI	Controls	GCST000624	Ulcerative Colitis	Welch's Two-Sample T-Test	1.7734	0.0780668
AD + MCI	Controls	GCST005946	Cleft Palate	Mann Whitney U Test	123051	0.0781538
AD + MCI	Controls	GCST000270	Colorectal Cancer	Mann Whitney U Test	41596.5	0.0782123
AD + MCI	Controls	GCST010658	High Density Lipoprotein Cholesterol Measurement	Welch's Two-Sample T-Test	-1.77227	0.0783601
AD + MCI	Controls	GCST009650	Serum Carcinoembryonic Antigen Measurement	Mann Whitney U Test	41596	0.0786056
AD + MCI	Controls	GCST009464	Facial Morphology Measurement	Mann Whitney U Test	8.91074e+06	0.0787784
AD + MCI	Controls	GCST004365	Teratocarcinoma-Derived Growth Factor 1 Measurement	Mann Whitney U Test	57438	0.0789084
AD + MCI	Controls	GCST007237	Systolic Blood Pressure	Mann Whitney U Test	40426	0.0789265
AD + MCI	Controls	GCST007935	Drugs Affecting Bone Structure And Mineralization Use Measurement	Mann Whitney U Test	33687.5	0.0793201
AD + MCI	Controls	GCST90088844	Blood Protein Measurement	Mann Whitney U Test	27243	0.0794405
AD + MCI	Controls	GCST012145	Ferritin Measurement	Mann Whitney U Test	33740	0.0794495
AD + MCI	Controls	GCST005439	Response To Alcohol	Mann Whitney U Test	41551	0.0794883
AD + MCI	Controls	GCST010721	Body Mass Index	Mann Whitney U Test	31251.5	0.0795035
AD + MCI	Controls	GCST000324	Tocopherol Measurement	Mann Whitney U Test	1015.5	0.079608
AD + MCI	Controls	GCST006296	Response To Ziprasidone	Mann Whitney U Test	41582.5	0.0796682
AD + MCI	Controls	GCST012013	Cataract	Welch's Two-Sample T-Test	1.75862	0.0796709
AD + MCI	Controls	GCST003847	Caffeine Metabolite Measurement	rank sums	1.7525	0.0796871
AD + MCI	Controls	GCST009758	Idiopathic Pulmonary Fibrosis	Mann Whitney U Test	41582	0.079726
AD + MCI	Controls	GCST005767	Coronary Artery Disease	Mann Whitney U Test	15258	0.0797348
AD + MCI	Controls	GCST007932	Thyroid Preparation Use Measurement	Welch's Two-Sample T-Test	1.76424	0.0797891
AD + MCI	Controls	GCST90090206	Blood Protein Measurement	rank sums	1.7517	0.0798259
AD + MCI	Controls	GCST90086072	Type 2 Diabetes Mellitus	Mann Whitney U Test	33796	0.0798524
AD + MCI	Controls	GCST90060723	Sphingomyelin Measurement	Mann Whitney U Test	33803.5	0.0800267
AD + MCI	Controls	GCST001762	C-Peptide Measurement	Mann Whitney U Test	18519	0.0800362
AD + MCI	Controls	GCST003968	Body Height	Mann Whitney U Test	69373.5	0.0803592
AD + MCI	Controls	GCST003968	Body Weight	Mann Whitney U Test	69373.5	0.0803592
AD + MCI	Controls	GCST003968	Pericardial Adipose Tissue Measurement	Mann Whitney U Test	69373.5	0.0803592
AD + MCI	Controls	GCST000339	Eosinophil Count	Mann Whitney U Test	40195.5	0.0804624
AD + MCI	Controls	GCST003770	Neuroticism Measurement	Welch's Two-Sample T-Test	-1.75834	0.0806542
AD + MCI	Controls	GCST003269	Psoriasis	Mann Whitney U Test	41569	0.0807177
AD + MCI	Controls	GCST003269	Cutaneous Psoriasis Measurement	Mann Whitney U Test	41569	0.0807177
AD + MCI	Controls	GCST007437	Triglyceride Measurement	Mann Whitney U Test	41566.5	0.0808377
AD + MCI	Controls	GCST90001772	Blood Protein Measurement	Mann Whitney U Test	35206	0.0810591
AD + MCI	Controls	GCST90018997	Antimigraine Preparation Use Measurement	Welch's Two-Sample T-Test	-1.75581	0.0811173
AD + MCI	Controls	GCST007415	Estrogen-Receptor Positive Breast Cancer	Mann Whitney U Test	21525.5	0.0813576
AD + MCI	Controls	GCST000542	Fev/Fec Ratio	Mann Whitney U Test	41559.5	0.0814437
AD + MCI	Controls	GCST009918	Hdl Cholesterol Change Measurement	Mann Whitney U Test	33819.5	0.0815214
AD + MCI	Controls	GCST004365	Growth-Regulated Alpha Protein Measurement	Mann Whitney U Test	11857.5	0.0816397
AD + MCI	Controls	GCST007995	Childhood Onset Asthma	Welch's Two-Sample T-Test	-1.75068	0.0820099
AD + MCI	Controls	GCST003154	Peripheral Arterial Disease	Mann Whitney U Test	41533	0.0821089
AD + MCI	Controls	GCST012035	Sleep Measurement	Mann Whitney U Test	36742.5	0.0822759
AD + MCI	Controls	GCST90025872	Chronic Widespread Pain	Mann Whitney U Test	33827	0.0823061
AD + MCI	Controls	GCST90026527	Complement Factor H Measurement	Mann Whitney U Test	41547.5	0.0824265
AD + MCI	Controls	GCST000414	Testicular Carcinoma	Mann Whitney U Test	41544	0.0826395
AD + MCI	Controls	GCST007444	Chronic Rhinosinusitis	Mann Whitney U Test	33892.5	0.0827103
AD + MCI	Controls	GCST90014287	Granulocyte Count	rank sums	1.73459	0.0828138
AD + MCI	Controls	GCST90060842	Phosphatidylcholine Measurement	Mann Whitney U Test	39776	0.0829362
AD + MCI	Controls	GCST007006	Memory Performance	Mann Whitney U Test	20891	0.0829772
AD + MCI	Controls	GCST90056174	Mean Corpuscular Volume	Mann Whitney U Test	33836	0.0830288
AD + MCI	Controls	GCST002245	Alzheimer Disease	Welch's Two-Sample T-Test	1.74403	0.0831389
AD + MCI	Controls	GCST90013679	Asthma	Welch's Two-Sample T-Test	-1.74412	0.083256
AD + MCI	Controls	GCST004439	Interleukin 12 Measurement	Welch's Two-Sample T-Test	1.74392	0.0832694
AD + MCI	Controls	GCST90060551	Triglyceride Measurement	Mann Whitney U Test	39339.5	0.0833025
AD + MCI	Controls	GCST007216	Crohn's Disease	Mann Whitney U Test	18110.5	0.0833335
AD + MCI	Controls	GCST012137	Motor Function Measurement	Mann Whitney U Test	35382	0.0836001
AD + MCI	Controls	GCST90054784	Vital Capacity	Mann Whitney U Test	41530.5	0.0837648
AD + MCI	Controls	GCST90018783	Aortic Aneurysm	Mann Whitney U Test	33746	0.0839267
AD + MCI	Controls	GCST004184	Vital Capacity	Mann Whitney U Test	33851	0.0842328
AD + MCI	Controls	GCST90060602	Lysophosphatidylcholine Measurement	Mann Whitney U Test	35164	0.0842742
AD + MCI	Controls	GCST010287	Oral Cavity Cancer	Mann Whitney U Test	34049.5	0.0843754
AD + MCI	Controls	GCST90086706	Blood Protein Measurement	Mann Whitney U Test	5113.5	0.0845937
AD + MCI	Controls	GCST90011821	Ovarian Carcinoma	Mann Whitney U Test	9	0.0846189
AD + MCI	Controls	GCST90087207	Blood Protein Measurement	Mann Whitney U Test	36058.5	0.0846712
AD + MCI	Controls	GCST001969	Heart Rate	Welch's Two-Sample T-Test	1.73458	0.0848879
AD + MCI	Controls	GCST90086588	Blood Protein Measurement	Mann Whitney U Test	2850	0.0850148
AD + MCI	Controls	GCST90002359	Platelet Count	Mann Whitney U Test	40364	0.0850416
AD + MCI	Controls	GCST006716	Alcohol Use Disorder Measurement	Welch's Two-Sample T-Test	1.73351	0.0850739
AD + MCI	Controls	GCST003009	Gastric Cardia Carcinoma	rank sums	-1.72195	0.085078
AD + MCI	Controls	GCST011706	Cerebral Microbleeds	Mann Whitney U Test	41502.5	0.085084
AD + MCI	Controls	GCST90060553	Triglyceride Measurement	Mann Whitney U Test	41512	0.0852899
AD + MCI	Controls	GCST005863	Age At Menopause	Mann Whitney U Test	33864	0.0852916
AD + MCI	Controls	GCST011678	Unipolar Depression	Mann Whitney U Test	23471	0.0854818
AD + MCI	Controls	GCST011678	Multiple Sclerosis	Mann Whitney U Test	23471	0.0854818
AD + MCI	Controls	GCST004713	Testicular Germ Cell Tumor	Welch's Two-Sample T-Test	1.73103	0.085522
AD + MCI	Controls	GCST006647	Arthralgia	Mann Whitney U Test	28561	0.0856374
AD + MCI	Controls	GCST006647	Quality Of Life During Menstruation Measurement	Mann Whitney U Test	28561	0.0856374
AD + MCI	Controls	GCST001069	Thyroid Volume	Mann Whitney U Test	138905	0.0858876
AD + MCI	Controls	GCST011390	Corneal Resistance Factor	Mann Whitney U Test	41504.5	0.0858979
AD + MCI	Controls	GCST012149	Metabolic Syndrome	Mann Whitney U Test	40309.5	0.0859942
AD + MCI	Controls	GCST90088818	Blood Protein Measurement	Mann Whitney U Test	41022.5	0.0860169
AD + MCI	Controls	GCST90018700	Sjogren Syndrome	rank sums	1.71591	0.0861788
AD + MCI	Controls	GCST90018565	Autoimmune Hepatitis	rank sums	1.71591	0.0861788
AD + MCI	Controls	GCST004519	Body Mass Index	Mann Whitney U Test	583032	0.0864623
AD + MCI	Controls	GCST90088387	Blood Protein Measurement	Mann Whitney U Test	19565	0.0867574
AD + MCI	Controls	GCST90001583	Monocyte Count	rank sums	-1.71221	0.0868575
AD + MCI	Controls	GCST90060790	Phosphatidylcholine Measurement	Mann Whitney U Test	41464	0.086909
AD + MCI	Controls	GCST90025871	Gut Microbiome Measurement	Mann Whitney U Test	33886	0.0870771
AD + MCI	Controls	GCST010818	Gut Microbiome Measurement	Mann Whitney U Test	357538	0.0871435
AD + MCI	Controls	GCST000052	Colorectal Cancer	Mann Whitney U Test	17548	0.0872198
AD + MCI	Controls	GCST001263	Body Height	Mann Whitney U Test	33888	0.0872691
AD + MCI	Controls	GCST000234	Low Density Lipoprotein Cholesterol Measurement	rank sums	1.70963	0.0873348
AD + MCI	Controls	GCST004863	Mosquito Bite Reaction Size Measurement	Mann Whitney U Test	33890	0.0874374
AD + MCI	Controls	GCST003236	Arachidonic Acid Measurement	Welch's Two-Sample T-Test	1.71898	0.0876577
AD + MCI	Controls	GCST002795	Chronic Obstructive Pulmonary Disease	Mann Whitney U Test	33899	0.0877547
AD + MCI	Controls	GCST005519	Response To Beta Blocker	Mann Whitney U Test	3901	0.0877627
AD + MCI	Controls	GCST005519	Heart Rate	Mann Whitney U Test	3901	0.0877627
AD + MCI	Controls	GCST004703	Autism Spectrum Disorder	Mann Whitney U Test	41480.5	0.0878966
AD + MCI	Controls	GCST004703	Obsessive-Compulsive Disorder	Mann Whitney U Test	41480.5	0.0878966
AD + MCI	Controls	GCST000504	Mean Corpuscular Hemoglobin	Mann Whitney U Test	33868.5	0.0879924
AD + MCI	Controls	GCST90034525	Osteoarthritis, Knee	Mann Whitney U Test	40730.5	0.0880635
AD + MCI	Controls	GCST90034525	Total Joint Arthroplasty	Mann Whitney U Test	40730.5	0.0880635
AD + MCI	Controls	GCST90087368	Blood Protein Measurement	Mann Whitney U Test	32361	0.0882043
AD + MCI	Controls	GCST003675	Sleep Apnea Measurement	Mann Whitney U Test	255754	0.088713
AD + MCI	Controls	GCST003675	Obstructive Sleep Apnea	Mann Whitney U Test	255754	0.088713
AD + MCI	Controls	GCST90018764	Antihypertensive Use Measurement	rank sums	1.70212	0.088733
AD + MCI	Controls	GCST012051	Systolic Blood Pressure	Mann Whitney U Test	3619	0.0887526
AD + MCI	Controls	GCST000362	Pulmonary Function Measurement	rank sums	1.70086	0.0889684
AD + MCI	Controls	GCST007561	Sleep Duration	Welch's Two-Sample T-Test	1.7113	0.0891062
AD + MCI	Controls	GCST90002322	Mean Corpuscular Hemoglobin Concentration	Welch's Two-Sample T-Test	-1.7107	0.0891423
AD + MCI	Controls	GCST000612	Celiac Disease	Mann Whitney U Test	41465.5	0.0891597
AD + MCI	Controls	GCST001762	Waist Height Ratio	Mann Whitney U Test	4589.5	0.0894003
AD + MCI	Controls	GCST90001765	Blood Protein Measurement	Mann Whitney U Test	35116	0.0894639
AD + MCI	Controls	GCST90087434	Blood Protein Measurement	rank sums	-1.69698	0.0897
AD + MCI	Controls	GCST003007	Gastric Carcinoma	Mann Whitney U Test	30238.5	0.0897357
AD + MCI	Controls	GCST005111	Breast Carcinoma	Mann Whitney U Test	20630	0.0898386
AD + MCI	Controls	GCST009513	Parkinson Disease	rank sums	1.69547	0.0899857
AD + MCI	Controls	GCST009513	Age At Onset	rank sums	1.69547	0.0899857
AD + MCI	Controls	GCST005223	Insulin Response Measurement	rank sums	1.69498	0.0900791
AD + MCI	Controls	GCST004365	Plasma Protease C1 Inhibitor Measurement	Mann Whitney U Test	45843	0.090155
AD + MCI	Controls	GCST003042	Diabetic Retinopathy	rank sums	-1.69407	0.0902518
AD + MCI	Controls	GCST90001638	Leukocyte Count	Mann Whitney U Test	41384	0.0905846
AD + MCI	Controls	GCST90087862	Blood Protein Measurement	Mann Whitney U Test	36137	0.0906671
AD + MCI	Controls	GCST008157	Fat Body Mass	Mann Whitney U Test	33928.5	0.0906944
AD + MCI	Controls	GCST004113	Basal Cell Carcinoma	rank sums	1.69163	0.0907163
AD + MCI	Controls	GCST90087314	Blood Protein Measurement	Mann Whitney U Test	25753.5	0.0907228
AD + MCI	Controls	GCST90002089	Blood Protein Measurement	Mann Whitney U Test	34982.5	0.0907461
AD + MCI	Controls	GCST004560	Body Mass Index	Mann Whitney U Test	1.30027e+06	0.0907471
AD + MCI	Controls	GCST004365	Dual Specificity Mitogen-Activated Protein Kinase Kinase 4 Measurement	Mann Whitney U Test	76062	0.0907479
AD + MCI	Controls	GCST011947	White Matter Hyperintensity Measurement	Welch's Two-Sample T-Test	1.7024	0.0907817
AD + MCI	Controls	GCST005945	A Disintegrin And Metalloproteinase With Thrombospondin Motifs 13	Mann Whitney U Test	12582	0.0908231
AD + MCI	Controls	GCST011211	Hypertrophic Cardiomyopathy	Mann Whitney U Test	41436	0.091686
AD + MCI	Controls	GCST008226	Renal Cell Carcinoma	Mann Whitney U Test	41380.5	0.0917782
AD + MCI	Controls	GCST90001544	Lymphocyte Count	Mann Whitney U Test	40705.5	0.0919459
AD + MCI	Controls	GCST008771	Suicide Behaviour Measurement	Mann Whitney U Test	40553.5	0.0919547
AD + MCI	Controls	GCST90060402	Phosphatidylcholine Measurement	Mann Whitney U Test	41432.5	0.0919874
AD + MCI	Controls	GCST001381	Age At Menopause	Mann Whitney U Test	33944.5	0.0920761
AD + MCI	Controls	GCST90018951	Calcium Measurement	Welch's Two-Sample T-Test	1.69411	0.0922569
AD + MCI	Controls	GCST90087212	Blood Protein Measurement	rank sums	1.68267	0.0924395
AD + MCI	Controls	GCST000296	Body Mass Index	Welch's Two-Sample T-Test	-1.69231	0.0925717
AD + MCI	Controls	GCST008867	Tyrosine Measurement	Mann Whitney U Test	34053.5	0.0926177
AD + MCI	Controls	GCST90002108	Blood Protein Measurement	Mann Whitney U Test	40299	0.0926706
AD + MCI	Controls	GCST011783	Coronary Atherosclerosis Measurement	rank sums	1.68143	0.0926792
AD + MCI	Controls	GCST000777	Esophageal Carcinoma	Mann Whitney U Test	24271.5	0.0926924
AD + MCI	Controls	GCST009762	Snoring Measurement	Mann Whitney U Test	33954	0.0929013
AD + MCI	Controls	GCST001027	Uterine Fibroid	Mann Whitney U Test	34234.5	0.0931114
AD + MCI	Controls	GCST011206	Left Ventricular Diastolic Function Measurement	Mann Whitney U Test	33962.5	0.0932933
AD + MCI	Controls	GCST001762	Ccl2 Measurement	Mann Whitney U Test	41411	0.0937144
AD + MCI	Controls	GCST009569	Interleukin 17 Receptor B Measurement	Mann Whitney U Test	12370	0.0937194
AD + MCI	Controls	GCST004696	Circadian Rhythm	Mann Whitney U Test	33964.5	0.0937236
AD + MCI	Controls	GCST007251	Postburn Hypertrophic Scarring Severity Measurement	rank sums	1.67472	0.0939887
AD + MCI	Controls	GCST007734	Chronic Kidney Disease	Mann Whitney U Test	24171	0.0940144
AD + MCI	Controls	GCST012043	Type 2 Diabetes Mellitus	Mann Whitney U Test	33970	0.0940173
AD + MCI	Controls	GCST90090674	Blood Protein Measurement	Mann Whitney U Test	8231	0.0940183
AD + MCI	Controls	GCST90001520	Myeloid White Cell Count	Mann Whitney U Test	14869	0.0940965
AD + MCI	Controls	GCST006661	Alopecia	Mann Whitney U Test	33969	0.0942252
AD + MCI	Controls	GCST004365	Lysozyme C Measurement	Mann Whitney U Test	22212	0.0943253
AD + MCI	Controls	GCST011789	Bone Density	rank sums	-1.67287	0.0943533
AD + MCI	Controls	GCST006977	Suicide Behaviour Measurement	Mann Whitney U Test	41109	0.0948056
AD + MCI	Controls	GCST90089056	Blood Protein Measurement	rank sums	-1.66979	0.0949608
AD + MCI	Controls	GCST005810	Osteoarthritis, Hip	Mann Whitney U Test	40920	0.09512
AD + MCI	Controls	GCST90007316	Leptin Measurement	Mann Whitney U Test	32946.5	0.0951777
AD + MCI	Controls	GCST90086794	Blood Protein Measurement	Mann Whitney U Test	29412.5	0.0952836
AD + MCI	Controls	GCST007922	Peptic Ulcer And Gastro-Oesophageal Reflux Disease (Gord) Drug Use Measurement	Mann Whitney U Test	39382.5	0.0953006
AD + MCI	Controls	GCST90018766	Beta Blocking Agent Use Measurement	Mann Whitney U Test	41268.5	0.0954501
AD + MCI	Controls	GCST90001861	Blood Protein Measurement	Mann Whitney U Test	17436.5	0.0954601
AD + MCI	Controls	GCST006442	Self Reported Educational Attainment	Mann Whitney U Test	33983	0.0954711
AD + MCI	Controls	GCST90001546	Lymphocyte Count	Mann Whitney U Test	39610	0.0959297
AD + MCI	Controls	GCST90001547	Lymphocyte Count	Mann Whitney U Test	39610	0.0959297
AD + MCI	Controls	GCST005561	Aortic Stenosis	Mann Whitney U Test	32765.5	0.0960534
AD + MCI	Controls	GCST001105	Migraine Disorder	Mann Whitney U Test	41279	0.0960748
AD + MCI	Controls	GCST90088963	Blood Protein Measurement	rank sums	-1.66382	0.0961475
AD + MCI	Controls	GCST90060689	Phosphatidylethanolamine Measurement	Mann Whitney U Test	41384.5	0.0962278
AD + MCI	Controls	GCST90011796	Chemotherapy-Induced Cytotoxicity Measurement	Mann Whitney U Test	8727.5	0.0962623
AD + MCI	Controls	GCST006198	Temporal Arteritis	Mann Whitney U Test	25266	0.0963916
AD + MCI	Controls	GCST90027271	Mental Or Behavioural Disorder	Mann Whitney U Test	41076	0.0963917
AD + MCI	Controls	GCST90027271	Substance Abuse	Mann Whitney U Test	41076	0.0963917
AD + MCI	Controls	GCST90013445	Type 1 Diabetes Mellitus	Welch's Two-Sample T-Test	-1.67213	0.0964657
AD + MCI	Controls	GCST90001389	Sporadic Creutzfeld Jacob Disease	Mann Whitney U Test	40584.5	0.0965056
AD + MCI	Controls	GCST90090060	Blood Protein Measurement	Mann Whitney U Test	13725	0.0965678
AD + MCI	Controls	GCST002882	Ticagrelor Measurement	Mann Whitney U Test	39669	0.0966462
AD + MCI	Controls	GCST004365	Interleukin 6 Receptor Subunit Alpha Measurement	Mann Whitney U Test	74574.5	0.0971871
AD + MCI	Controls	GCST005328	Wellbeing Measurement	Mann Whitney U Test	41372.5	0.097318
AD + MCI	Controls	GCST90007311	Leptin Measurement	rank sums	-1.65671	0.0975789
AD + MCI	Controls	GCST90007314	Leptin Measurement	rank sums	-1.65671	0.0975789
AD + MCI	Controls	GCST002008	Response To Antineoplastic Agent	Mann Whitney U Test	81897	0.0976301
AD + MCI	Controls	GCST002008	Response To Anthracycline-Based Chemotherapy	Mann Whitney U Test	81897	0.0976301
AD + MCI	Controls	GCST90012007	Ccl2 Measurement	Mann Whitney U Test	41365	0.0979195
AD + MCI	Controls	GCST004215	Blood Urea Nitrogen Measurement	Mann Whitney U Test	33963.5	0.0980307
AD + MCI	Controls	GCST90001623	Leukocyte Count	Mann Whitney U Test	41320	0.0982827
AD + MCI	Controls	GCST004421	Beta-Nerve Growth Factor Measurement	Mann Whitney U Test	41360.5	0.0984139
AD + MCI	Controls	GCST003184	Atopic Eczema	Mann Whitney U Test	34015.5	0.098414
AD + MCI	Controls	GCST002742	Marginal Zone B-Cell Lymphoma	Mann Whitney U Test	6732	0.098497
AD + MCI	Controls	GCST004365	Histidine-Rich Glycoprotein Measurement	Mann Whitney U Test	57822.5	0.0987105
AD + MCI	Controls	GCST90018964	Mean Corpuscular Hemoglobin	Welch's Two-Sample T-Test	-1.66049	0.0988433
AD + MCI	Controls	GCST008420	Mean Corpuscular Volume	Mann Whitney U Test	34153	0.0988778
AD + MCI	Controls	GCST004648	Left Ventricular Systolic Function Measurement	Mann Whitney U Test	34060.5	0.098999
AD + MCI	Controls	GCST90086360	Blood Protein Measurement	Mann Whitney U Test	20298	0.0990459
AD + MCI	Controls	GCST008534	Hearing Loss	Mann Whitney U Test	21383	0.0991088
AD + MCI	Controls	GCST005041	Response To Thiazide	Mann Whitney U Test	20845	0.0991266
AD + MCI	Controls	GCST005041	Response To Beta Blocker	Mann Whitney U Test	20845	0.0991266
AD + MCI	Controls	GCST005041	Diastolic Blood Pressure	Mann Whitney U Test	20845	0.0991266
AD + MCI	Controls	GCST90088518	Blood Protein Measurement	Mann Whitney U Test	17883	0.0991632
AD + MCI	Controls	GCST90001596	Leukocyte Count	Mann Whitney U Test	41005	0.0993053
AD + MCI	Controls	GCST90089889	Blood Protein Measurement	rank sums	1.64757	0.0994419
AD + MCI	Controls	GCST90089402	Blood Protein Measurement	rank sums	1.64757	0.0994419
AD + MCI	Controls	GCST90086503	Blood Protein Measurement	rank sums	1.64757	0.0994419
AD + MCI	Controls	GCST90090264	Blood Protein Measurement	rank sums	1.64757	0.0994419
AD + MCI	Controls	GCST90086993	Blood Protein Measurement	rank sums	1.64757	0.0994419
AD + MCI	Controls	GCST90086299	Blood Protein Measurement	rank sums	1.64757	0.0994419
AD + MCI	Controls	GCST90086969	Blood Protein Measurement	rank sums	1.64757	0.0994419
AD + MCI	Controls	GCST90087837	Blood Protein Measurement	rank sums	1.64757	0.0994419
AD + MCI	Controls	GCST90090283	Blood Protein Measurement	rank sums	1.64757	0.0994419
AD + MCI	Controls	GCST001615	Sclerosing Cholangitis	rank sums	-1.64749	0.0994576
AD + MCI	Controls	GCST003264	Response To Bronchodilator	Mann Whitney U Test	161103	0.0994615
AD + MCI	Controls	GCST003264	Fev/Fec Ratio	Mann Whitney U Test	161103	0.0994615
AD + MCI	Controls	GCST008968	Systolic Blood Pressure Change Measurement	Mann Whitney U Test	39940	0.0994897
AD + MCI	Controls	GCST008968	Response To Stress	Mann Whitney U Test	39940	0.0994897
AD + MCI	Controls	GCST90007009	Gut Microbiome Measurement	Mann Whitney U Test	41347	0.0996404
AD + MCI	Controls	GCST008712	Pepsinogen I/Ii Ratio	Mann Whitney U Test	29776	0.0996779
AD + MCI	Controls	GCST90002054	Blood Protein Measurement	Mann Whitney U Test	41337	0.0998386
AD + MCI	Controls	GCST90088501	Blood Protein Measurement	rank sums	-1.64556	0.099855
AD + MCI	Controls	GCST90013735	Type 2 Diabetes Mellitus	Mann Whitney U Test	40532	0.100075
AD + MCI	Controls	GCST004499	Body Mass Index	Mann Whitney U Test	826924	0.100177
AD + MCI	Controls	GCST011716	Osteoporosis	Mann Whitney U Test	40075.5	0.100603
AD + MCI	Controls	GCST000237	Alzheimer Disease	rank sums	-1.64023	0.100958
AD + MCI	Controls	GCST003186	Response To Angiotensin-Converting Enzyme Inhibitor	rank sums	-1.6402	0.100963
AD + MCI	Controls	GCST003186	Cardiovascular Disease	rank sums	-1.6402	0.100963
AD + MCI	Controls	GCST90089125	Blood Protein Measurement	Mann Whitney U Test	13713.5	0.100978
AD + MCI	Controls	GCST003245	White Matter Hyperintensity Measurement	Mann Whitney U Test	41329	0.101004
AD + MCI	Controls	GCST90001694	Lymphocyte Count	Mann Whitney U Test	41262.5	0.101131
AD + MCI	Controls	GCST003454	Circadian Rhythm	Mann Whitney U Test	34049	0.101311
AD + MCI	Controls	GCST90001598	Leukocyte Count	Mann Whitney U Test	41260.5	0.101322
AD + MCI	Controls	GCST000563	Ankylosing Spondylitis	Mann Whitney U Test	35297	0.101344
AD + MCI	Controls	GCST001236	Mean Arterial Pressure	Mann Whitney U Test	41328.5	0.101382
AD + MCI	Controls	GCST90088726	Blood Protein Measurement	Mann Whitney U Test	800	0.101441
AD + MCI	Controls	GCST90086539	Blood Protein Measurement	Mann Whitney U Test	7995	0.101752
AD + MCI	Controls	GCST003764	Hirschsprung Disease	Mann Whitney U Test	187772	0.101758
AD + MCI	Controls	GCST005359	Disease Progression Measurement	Mann Whitney U Test	34053	0.101899
AD + MCI	Controls	GCST005359	Age-Related Macular Degeneration	Mann Whitney U Test	34053	0.101899
AD + MCI	Controls	GCST002446	Omega-6 Polyunsaturated Fatty Acid Measurement	Mann Whitney U Test	33849.5	0.101913
AD + MCI	Controls	GCST004963	Lipoprotein-Associated Phospholipase A(2) Measurement	Mann Whitney U Test	22115.5	0.101949
AD + MCI	Controls	GCST003228	Central Nervous System Cancer	Mann Whitney U Test	34054	0.101989
AD + MCI	Controls	GCST007133	Triglyceride Measurement	Welch's Two-Sample T-Test	1.64476	0.102089
AD + MCI	Controls	GCST004365	Semaphorin-3a Measurement	Mann Whitney U Test	40840	0.102108
AD + MCI	Controls	GCST004336	Cognitive Inhibition Measurement	Mann Whitney U Test	1338	0.102117
AD + MCI	Controls	GCST004365	Ficolin-1 Measurement	rank sums	-1.63252	0.10257
AD + MCI	Controls	GCST000712	Type 2 Diabetes Mellitus	Mann Whitney U Test	34061	0.102655
AD + MCI	Controls	GCST90018767	Calcium Channel Blocker Use Measurement	Welch's Two-Sample T-Test	1.64179	0.102828
AD + MCI	Controls	GCST90087452	Blood Protein Measurement	Mann Whitney U Test	10448	0.102915
AD + MCI	Controls	GCST004365	Carboxypeptidase B2 Measurement	Mann Whitney U Test	24123.5	0.103075
AD + MCI	Controls	GCST004881	Osteoarthritis, Knee	Mann Whitney U Test	34076.5	0.103163
AD + MCI	Controls	GCST90001621	Leukocyte Count	Mann Whitney U Test	41265	0.103275
AD + MCI	Controls	GCST90001870	Blood Protein Measurement	Mann Whitney U Test	32025.5	0.103564
AD + MCI	Controls	GCST90087784	Blood Protein Measurement	Mann Whitney U Test	22890	0.103814
AD + MCI	Controls	GCST000975	Low Density Lipoprotein Cholesterol Measurement	Welch's Two-Sample T-Test	-1.63427	0.104184
AD + MCI	Controls	GCST90011805	Testicular Carcinoma	Mann Whitney U Test	41297	0.10437
AD + MCI	Controls	GCST012146	Hemoglobin Measurement	Welch's Two-Sample T-Test	-1.63365	0.104474
AD + MCI	Controls	GCST005828	Estradiol Measurement	rank sums	-1.62265	0.104664
AD + MCI	Controls	GCST006310	Fev/Fec Ratio	Mann Whitney U Test	33090.5	0.104805
AD + MCI	Controls	GCST90089849	Blood Protein Measurement	Mann Whitney U Test	22866	0.104905
AD + MCI	Controls	GCST003781	Estrogen-Receptor Positive Breast Cancer	rank sums	-1.62112	0.104992
AD + MCI	Controls	GCST90060325	Phosphatidylcholine Measurement	Mann Whitney U Test	33985.5	0.105039
AD + MCI	Controls	GCST006055	Response To Long-Chain N-3 Pufa Dietary Supplementation	Mann Whitney U Test	23854.5	0.105052
AD + MCI	Controls	GCST006055	Triglyceride Change Measurement	Mann Whitney U Test	23854.5	0.105052
AD + MCI	Controls	GCST000602	Atrial Fibrillation	Mann Whitney U Test	15277	0.105309
AD + MCI	Controls	GCST006727	Offspring Mortality Measurement	Mann Whitney U Test	9641	0.105487
AD + MCI	Controls	GCST011037	Parkinson Disease	Mann Whitney U Test	33157.5	0.105826
AD + MCI	Controls	GCST011037	Disease Progression Measurement	Mann Whitney U Test	33157.5	0.105826
AD + MCI	Controls	GCST90090695	Blood Protein Measurement	Mann Whitney U Test	2775	0.105898
AD + MCI	Controls	GCST90086443	Blood Protein Measurement	Mann Whitney U Test	2775	0.105898
AD + MCI	Controls	GCST000464	Acute Lymphoblastic Leukemia	Mann Whitney U Test	34095.5	0.105967
AD + MCI	Controls	GCST000743	Unipolar Depression	Mann Whitney U Test	26264	0.106349
AD + MCI	Controls	GCST005312	Age At Menopause	Mann Whitney U Test	34101.5	0.106548
AD + MCI	Controls	GCST90093297	Mean Corpuscular Volume	Mann Whitney U Test	34101.5	0.10655
AD + MCI	Controls	GCST000119	Freckles	Mann Whitney U Test	26229.5	0.106554
AD + MCI	Controls	GCST002508	Frontotemporal Dementia	Mann Whitney U Test	9692	0.106572
AD + MCI	Controls	GCST90018864	Ischemic Stroke	Mann Whitney U Test	41273.5	0.106649
AD + MCI	Controls	GCST000190	Hair Color	Mann Whitney U Test	34103	0.106656
AD + MCI	Controls	GCST004438	Ccl2 Measurement	Welch's Two-Sample T-Test	1.62287	0.106836
AD + MCI	Controls	GCST005524	Hashimoto's Thyroiditis	Mann Whitney U Test	41267.5	0.107237
AD + MCI	Controls	GCST005524	Autoimmune Thyroid Disease	Mann Whitney U Test	41267.5	0.107237
AD + MCI	Controls	GCST005524	Graves Disease	Mann Whitney U Test	41267.5	0.107237
AD + MCI	Controls	GCST002856	Carotid Artery Intima Media Thickness	rank sums	1.60947	0.107513
AD + MCI	Controls	GCST002856	Sex Interaction Measurement	rank sums	1.60947	0.107513
AD + MCI	Controls	GCST90088110	Blood Protein Measurement	rank sums	-1.60846	0.107735
AD + MCI	Controls	GCST002595	Response To Clozapine	Mann Whitney U Test	41260.5	0.107926
AD + MCI	Controls	GCST002595	Drug-Induced Agranulocytosis	Mann Whitney U Test	41260.5	0.107926
AD + MCI	Controls	GCST002781	Periodontitis	Mann Whitney U Test	19514	0.10796
AD + MCI	Controls	GCST005217	Insulin Response Measurement	Mann Whitney U Test	41180.5	0.10806
AD + MCI	Controls	GCST001230	Triglyceride Measurement	Mann Whitney U Test	32583	0.108083
AD + MCI	Controls	GCST011956	Systemic Lupus Erythematosus	Mann Whitney U Test	41257	0.108271
AD + MCI	Controls	GCST005004	Susceptibility To Hepatitis B Infection Measurement	rank sums	-1.60522	0.108446
AD + MCI	Controls	GCST003683	Brain Aneurysm	Mann Whitney U Test	31221.5	0.108569
AD + MCI	Controls	GCST003683	Abdominal Aortic Aneurysm	Mann Whitney U Test	31221.5	0.108569
AD + MCI	Controls	GCST003683	Thoracic Aortic Aneurysm	Mann Whitney U Test	31221.5	0.108569
AD + MCI	Controls	GCST009557	Ventricular Enlargement Measurement	Welch's Two-Sample T-Test	1.61437	0.108586
AD + MCI	Controls	GCST009849	Hallux Valgus	Mann Whitney U Test	41248	0.10862
AD + MCI	Controls	GCST003148	Prostate Carcinoma	Mann Whitney U Test	34123	0.108667
AD + MCI	Controls	GCST90089786	Blood Protein Measurement	rank sums	1.60378	0.108764
AD + MCI	Controls	GCST90086691	Blood Protein Measurement	rank sums	-1.60378	0.108764
AD + MCI	Controls	GCST004348	Central Nervous System Cancer	Mann Whitney U Test	34125.5	0.108916
AD + MCI	Controls	GCST004348	Glioma	Mann Whitney U Test	34125.5	0.108916
AD + MCI	Controls	GCST90089638	Blood Protein Measurement	rank sums	1.60276	0.108988
AD + MCI	Controls	GCST005386	Bipolar Disorder	Mann Whitney U Test	11882.5	0.108999
AD + MCI	Controls	GCST005386	Binge Eating	Mann Whitney U Test	11882.5	0.108999
AD + MCI	Controls	GCST001810	Age At Menopause	Welch's Two-Sample T-Test	1.61158	0.109001
AD + MCI	Controls	GCST90025929	Stress Urinary Incontinence	Mann Whitney U Test	358.5	0.109594
AD + MCI	Controls	GCST003147	Lactate Measurement	Mann Whitney U Test	67730	0.10979
AD + MCI	Controls	GCST007336	Age At First Birth Measurement	rank sums	-1.59868	0.109891
AD + MCI	Controls	GCST90012014	Tissue Factor Measurement	Welch's Two-Sample T-Test	-1.608	0.10996
AD + MCI	Controls	GCST002360	Plasma Beta-Amyloid 1-40 Measurement	Mann Whitney U Test	39878	0.109996
AD + MCI	Controls	GCST004694	Sleep Duration	Mann Whitney U Test	23798	0.110223
AD + MCI	Controls	GCST007382	Phenylalanine Measurement	Mann Whitney U Test	34769	0.11036
AD + MCI	Controls	GCST90000063	Diastolic Blood Pressure	Mann Whitney U Test	34140	0.110361
AD + MCI	Controls	GCST001415	Body Mass Index	Mann Whitney U Test	34140.5	0.110397
AD + MCI	Controls	GCST004603	Platelet Count	Mann Whitney U Test	41235	0.110464
AD + MCI	Controls	GCST010120	Urine Volume Measurement	Mann Whitney U Test	41129	0.11074
AD + MCI	Controls	GCST90089555	Blood Protein Measurement	rank sums	1.59223	0.111334
AD + MCI	Controls	GCST000322	Psoriasis	Mann Whitney U Test	41224.5	0.111507
AD + MCI	Controls	GCST010564	Serum N-Desmethylclozapine Measurement	Mann Whitney U Test	34534	0.111602
AD + MCI	Controls	GCST90089344	Blood Protein Measurement	Mann Whitney U Test	312	0.111898
AD + MCI	Controls	GCST90002317	Lymphocyte Count	Mann Whitney U Test	41219.5	0.11203
AD + MCI	Controls	GCST90086971	Blood Protein Measurement	Mann Whitney U Test	2338	0.112583
AD + MCI	Controls	GCST004365	Leucine Carboxyl Methyltransferase 1 Measurement	Mann Whitney U Test	2338	0.112583
AD + MCI	Controls	GCST009917	Ldl Cholesterol Change Measurement	Mann Whitney U Test	34279	0.112704
AD + MCI	Controls	GCST90002365	Red Blood Cell Density Measurement	Mann Whitney U Test	34241.5	0.112798
AD + MCI	Controls	GCST009604	Epigenetic Status	Mann Whitney U Test	41208.5	0.113151
AD + MCI	Controls	GCST009604	Aging	Mann Whitney U Test	41208.5	0.113151
AD + MCI	Controls	GCST009897	Dyslexia	Mann Whitney U Test	33651.5	0.113349
AD + MCI	Controls	GCST90029072	Placenta Growth Factor Measurement	Mann Whitney U Test	37378.5	0.113389
AD + MCI	Controls	GCST006649	Quality Of Life During Menstruation Measurement	rank sums	1.58246	0.113546
AD + MCI	Controls	GCST006649	Nervousness	rank sums	1.58246	0.113546
AD + MCI	Controls	GCST90044763	Eczema	Mann Whitney U Test	41204	0.113613
AD + MCI	Controls	GCST000151	Low Density Lipoprotein Cholesterol Measurement	Mann Whitney U Test	13880	0.113661
AD + MCI	Controls	GCST005781	Total Cholesterol Measurement	Mann Whitney U Test	31022.5	0.113687
AD + MCI	Controls	GCST90089430	Blood Protein Measurement	Mann Whitney U Test	28652.5	0.113859
AD + MCI	Controls	GCST004967	Response To Darapladib	Mann Whitney U Test	35727	0.114025
AD + MCI	Controls	GCST004967	Diarrhea	Mann Whitney U Test	35727	0.114025
AD + MCI	Controls	GCST004772	Bone Density	Welch's Two-Sample T-Test	-1.58912	0.114066
AD + MCI	Controls	GCST90088241	Blood Protein Measurement	Mann Whitney U Test	30810	0.114227
AD + MCI	Controls	GCST90086835	Blood Protein Measurement	Mann Whitney U Test	30994.5	0.114302
AD + MCI	Controls	GCST012418	Acute Respiratory Distress Syndrome	rank sums	-1.5788	0.114382
AD + MCI	Controls	GCST001191	Type 1 Diabetes Mellitus	Welch's Two-Sample T-Test	1.5865	0.114649
AD + MCI	Controls	GCST90089187	Blood Protein Measurement	Mann Whitney U Test	183	0.114676
AD + MCI	Controls	GCST001569	Bipolar Disorder	Mann Whitney U Test	21317	0.114767
AD + MCI	Controls	GCST90089514	Blood Protein Measurement	rank sums	-1.57708	0.114777
AD + MCI	Controls	GCST90089776	Blood Protein Measurement	rank sums	-1.57708	0.114777
AD + MCI	Controls	GCST90089754	Blood Protein Measurement	rank sums	1.57708	0.114777
AD + MCI	Controls	GCST90089189	Blood Protein Measurement	rank sums	1.57708	0.114777
AD + MCI	Controls	GCST90002369	Red Blood Cell Distribution Width	Welch's Two-Sample T-Test	1.58613	0.114779
AD + MCI	Controls	GCST90088322	Blood Protein Measurement	Mann Whitney U Test	20371	0.114798
AD + MCI	Controls	GCST90013466	Body Height	Welch's Two-Sample T-Test	-1.58644	0.114854
AD + MCI	Controls	GCST004365	Heparin Cofactor 2 Measurement	Mann Whitney U Test	12348.5	0.11496
AD + MCI	Controls	GCST005414	Type 2 Diabetes Mellitus	Welch's Two-Sample T-Test	1.58473	0.115116
AD + MCI	Controls	GCST90018944	Aspartate Aminotransferase Measurement	Mann Whitney U Test	41188	0.115266
AD + MCI	Controls	GCST007240	Obese Body Mass Index Status	Welch's Two-Sample T-Test	-1.58266	0.115578
AD + MCI	Controls	GCST90086975	Blood Protein Measurement	rank sums	1.57337	0.115634
AD + MCI	Controls	GCST90090415	Blood Protein Measurement	rank sums	1.57337	0.115634
AD + MCI	Controls	GCST90090893	Blood Protein Measurement	rank sums	1.57337	0.115634
AD + MCI	Controls	GCST90086924	Blood Protein Measurement	rank sums	1.57337	0.115634
AD + MCI	Controls	GCST90087219	Blood Protein Measurement	rank sums	1.57337	0.115634
AD + MCI	Controls	GCST90088374	Blood Protein Measurement	rank sums	1.57337	0.115634
AD + MCI	Controls	GCST90026509	Platelet Count	Welch's Two-Sample T-Test	-1.58247	0.115649
AD + MCI	Controls	GCST90087892	Blood Protein Measurement	rank sums	1.573	0.115718
AD + MCI	Controls	GCST006087	Lung Adenocarcinoma	Mann Whitney U Test	30944	0.115762
AD + MCI	Controls	GCST006087	Family History Of Lung Cancer	Mann Whitney U Test	30944	0.115762
AD + MCI	Controls	GCST000426	Obesity	Mann Whitney U Test	34193	0.115786
AD + MCI	Controls	GCST010738	Tumor Necrosis Factor Measurement	Mann Whitney U Test	41053.5	0.115793
AD + MCI	Controls	GCST90090380	Blood Protein Measurement	rank sums	1.57226	0.115891
AD + MCI	Controls	GCST90001551	Lymphocyte Count	rank sums	1.57206	0.115937
AD + MCI	Controls	GCST000700	Optic Disc Size Measurement	Mann Whitney U Test	34243.5	0.116193
AD + MCI	Controls	GCST90088474	Blood Protein Measurement	Mann Whitney U Test	20384.5	0.116219
AD + MCI	Controls	GCST000489	Prostate Carcinoma	Mann Whitney U Test	34151	0.116717
AD + MCI	Controls	GCST006621	Protein Measurement	rank sums	1.56856	0.11675
AD + MCI	Controls	GCST006621	Parental Genotype Effect Measurement	rank sums	1.56856	0.11675
AD + MCI	Controls	GCST006621	Gestational Serum Measurement	rank sums	1.56856	0.11675
AD + MCI	Controls	GCST90018762	Antithrombotic Agent Use Measurement	Welch's Two-Sample T-Test	1.57624	0.117101
AD + MCI	Controls	GCST007733	Uric Acid Measurement	Mann Whitney U Test	140906	0.117112
AD + MCI	Controls	GCST008729	Systemic Lupus Erythematosus	Mann Whitney U Test	8731.5	0.117219
AD + MCI	Controls	GCST008729	Marginal Zone B-Cell Lymphoma	Mann Whitney U Test	8731.5	0.117219
AD + MCI	Controls	GCST002652	Cotinine Glucuronidation Measurement	Mann Whitney U Test	34283	0.117313
AD + MCI	Controls	GCST007393	Mitochondrial Dna Measurement	Mann Whitney U Test	41126	0.117459
AD + MCI	Controls	GCST90012067	Protein Measurement	Mann Whitney U Test	41160.5	0.117744
AD + MCI	Controls	GCST90090832	Blood Protein Measurement	rank sums	1.5643	0.117748
AD + MCI	Controls	GCST90018967	Monocyte Count	Mann Whitney U Test	41163	0.117887
AD + MCI	Controls	GCST002313	Chronic Kidney Disease	rank sums	-1.56361	0.117909
AD + MCI	Controls	GCST90018749	Platelet Count	Welch's Two-Sample T-Test	1.57131	0.118265
AD + MCI	Controls	GCST007333	Alzheimer Disease	Mann Whitney U Test	41158	0.118358
AD + MCI	Controls	GCST008746	Glomerular Filtration Rate	Mann Whitney U Test	41158.5	0.118363
AD + MCI	Controls	GCST90090005	Blood Protein Measurement	Mann Whitney U Test	27009.5	0.118403
AD + MCI	Controls	GCST90088104	Blood Protein Measurement	Mann Whitney U Test	35178	0.118503
AD + MCI	Controls	GCST90088310	Blood Protein Measurement	Mann Whitney U Test	12364.5	0.118652
AD + MCI	Controls	GCST000324	Carotenoid Measurement	rank sums	-1.55957	0.118861
AD + MCI	Controls	GCST90087949	Blood Protein Measurement	Mann Whitney U Test	21896.5	0.119128
AD + MCI	Controls	GCST002425	Puberty Onset Measurement	Mann Whitney U Test	34970	0.119194
AD + MCI	Controls	GCST90017131	Gut Microbiome Measurement	Mann Whitney U Test	34226	0.119268
AD + MCI	Controls	GCST001904	High Density Lipoprotein Cholesterol Measurement	rank sums	-1.55741	0.119374
AD + MCI	Controls	GCST000517	Iron Biomarker Measurement	rank sums	-1.55694	0.119485
AD + MCI	Controls	GCST90088781	Blood Protein Measurement	Mann Whitney U Test	15626	0.119704
AD + MCI	Controls	GCST90089445	Blood Protein Measurement	Mann Whitney U Test	18975	0.119767
AD + MCI	Controls	GCST90011822	Cancer	Mann Whitney U Test	34235	0.120231
AD + MCI	Controls	GCST009817	Myocarditis	Mann Whitney U Test	30211.5	0.12077
AD + MCI	Controls	GCST009817	Response To Clozapine	Mann Whitney U Test	30211.5	0.12077
AD + MCI	Controls	GCST006480	Age At Onset	Mann Whitney U Test	318378	0.120823
AD + MCI	Controls	GCST006480	Glioblastoma Multiforme	Mann Whitney U Test	318378	0.120823
AD + MCI	Controls	GCST010569	Polycystic Ovary Syndrome	Mann Whitney U Test	200	0.120983
AD + MCI	Controls	GCST90090116	Blood Protein Measurement	Mann Whitney U Test	14831	0.121024
AD + MCI	Controls	GCST007550	Disease Progression Measurement	Mann Whitney U Test	34242.5	0.121037
AD + MCI	Controls	GCST007550	Periprosthetic Osteolysis	Mann Whitney U Test	34242.5	0.121037
AD + MCI	Controls	GCST000948	Colorectal Cancer	rank sums	-1.54963	0.121229
AD + MCI	Controls	GCST90014297	Plasminogen Activator Inhibitor 1 Measurement	Mann Whitney U Test	41119	0.121263
AD + MCI	Controls	GCST009378	Bone Mineral Content Measurement	Mann Whitney U Test	794421	0.121317
AD + MCI	Controls	GCST90017100	Gut Microbiome Measurement	Mann Whitney U Test	11197	0.12133
AD + MCI	Controls	GCST90016953	Gut Microbiome Measurement	Mann Whitney U Test	11197	0.12133
AD + MCI	Controls	GCST90017077	Gut Microbiome Measurement	Mann Whitney U Test	11197	0.12133
AD + MCI	Controls	GCST008649	Same-Sex Sexual Behavior	rank sums	1.54795	0.121635
AD + MCI	Controls	GCST001739	Serum Ige Measurement	Mann Whitney U Test	39717.5	0.121779
AD + MCI	Controls	GCST002563	Hypospadias	Mann Whitney U Test	41126	0.12185
AD + MCI	Controls	GCST012325	High Density Lipoprotein Cholesterol Measurement	Mann Whitney U Test	11971	0.121919
AD + MCI	Controls	GCST012325	Response To Selective Serotonin Reuptake Inhibitor	Mann Whitney U Test	11971	0.121919
AD + MCI	Controls	GCST009563	Ccl24 Measurement	Mann Whitney U Test	21027	0.121961
AD + MCI	Controls	GCST005094	Eye Color	Mann Whitney U Test	41124.5	0.122012
AD + MCI	Controls	GCST000343	Breast Carcinoma	rank sums	-1.54449	0.12247
AD + MCI	Controls	GCST90086974	Blood Protein Measurement	rank sums	-1.5444	0.12249
AD + MCI	Controls	GCST90090290	Blood Protein Measurement	rank sums	1.5444	0.12249
AD + MCI	Controls	GCST90090193	Blood Protein Measurement	rank sums	1.5444	0.12249
AD + MCI	Controls	GCST90088761	Blood Protein Measurement	rank sums	-1.5444	0.12249
AD + MCI	Controls	GCST90089054	Blood Protein Measurement	rank sums	1.5444	0.12249
AD + MCI	Controls	GCST90086255	Blood Protein Measurement	rank sums	1.5444	0.12249
AD + MCI	Controls	GCST90089686	Blood Protein Measurement	rank sums	-1.5444	0.12249
AD + MCI	Controls	GCST90087080	Blood Protein Measurement	rank sums	-1.5444	0.12249
AD + MCI	Controls	GCST90086370	Blood Protein Measurement	rank sums	-1.5444	0.12249
AD + MCI	Controls	GCST90087677	Blood Protein Measurement	rank sums	-1.5444	0.12249
AD + MCI	Controls	GCST90088543	Blood Protein Measurement	rank sums	-1.5444	0.12249
AD + MCI	Controls	GCST90086276	Blood Protein Measurement	rank sums	1.5444	0.12249
AD + MCI	Controls	GCST90090931	Blood Protein Measurement	rank sums	1.5444	0.12249
AD + MCI	Controls	GCST90086799	Blood Protein Measurement	rank sums	1.5444	0.12249
AD + MCI	Controls	GCST90088476	Blood Protein Measurement	rank sums	-1.5444	0.12249
AD + MCI	Controls	GCST90087435	Blood Protein Measurement	rank sums	-1.5444	0.12249
AD + MCI	Controls	GCST90089634	Blood Protein Measurement	rank sums	1.5444	0.12249
AD + MCI	Controls	GCST90087112	Blood Protein Measurement	rank sums	1.5444	0.12249
AD + MCI	Controls	GCST90088513	Blood Protein Measurement	rank sums	1.5444	0.12249
AD + MCI	Controls	GCST90090816	Blood Protein Measurement	rank sums	1.5444	0.12249
AD + MCI	Controls	GCST90087676	Blood Protein Measurement	rank sums	-1.5444	0.12249
AD + MCI	Controls	GCST90089339	Blood Protein Measurement	rank sums	-1.5444	0.12249
AD + MCI	Controls	GCST90089900	Blood Protein Measurement	rank sums	-1.5444	0.12249
AD + MCI	Controls	GCST90090837	Blood Protein Measurement	rank sums	-1.5444	0.12249
AD + MCI	Controls	GCST90087875	Blood Protein Measurement	rank sums	-1.5444	0.12249
AD + MCI	Controls	GCST90089545	Blood Protein Measurement	rank sums	1.5444	0.12249
AD + MCI	Controls	GCST90087317	Blood Protein Measurement	rank sums	1.5444	0.12249
AD + MCI	Controls	GCST90088965	Blood Protein Measurement	rank sums	1.5444	0.12249
AD + MCI	Controls	GCST90087774	Blood Protein Measurement	rank sums	-1.5444	0.12249
AD + MCI	Controls	GCST90086524	Blood Protein Measurement	rank sums	-1.5444	0.12249
AD + MCI	Controls	GCST90090789	Blood Protein Measurement	rank sums	1.5444	0.12249
AD + MCI	Controls	GCST90090004	Blood Protein Measurement	rank sums	1.5444	0.12249
AD + MCI	Controls	GCST90088238	Blood Protein Measurement	rank sums	-1.5444	0.12249
AD + MCI	Controls	GCST90086241	Blood Protein Measurement	rank sums	-1.5444	0.12249
AD + MCI	Controls	GCST90086323	Blood Protein Measurement	rank sums	-1.5444	0.12249
AD + MCI	Controls	GCST90089083	Blood Protein Measurement	rank sums	1.5444	0.12249
AD + MCI	Controls	GCST90086575	Blood Protein Measurement	rank sums	1.5444	0.12249
AD + MCI	Controls	GCST90086645	Blood Protein Measurement	rank sums	1.5444	0.12249
AD + MCI	Controls	GCST90090490	Blood Protein Measurement	rank sums	-1.5444	0.12249
AD + MCI	Controls	GCST90087253	Blood Protein Measurement	rank sums	-1.5444	0.12249
AD + MCI	Controls	GCST90087475	Blood Protein Measurement	rank sums	1.5444	0.12249
AD + MCI	Controls	GCST90089668	Blood Protein Measurement	rank sums	-1.5444	0.12249
AD + MCI	Controls	GCST90087193	Blood Protein Measurement	rank sums	-1.5444	0.12249
AD + MCI	Controls	GCST90088751	Blood Protein Measurement	rank sums	-1.5444	0.12249
AD + MCI	Controls	GCST90087293	Blood Protein Measurement	rank sums	1.5444	0.12249
AD + MCI	Controls	GCST90090269	Blood Protein Measurement	rank sums	-1.5444	0.12249
AD + MCI	Controls	GCST90087758	Blood Protein Measurement	rank sums	1.5444	0.12249
AD + MCI	Controls	GCST90088197	Blood Protein Measurement	rank sums	-1.5444	0.12249
AD + MCI	Controls	GCST90086839	Blood Protein Measurement	rank sums	1.5444	0.12249
AD + MCI	Controls	GCST90087650	Blood Protein Measurement	rank sums	-1.5444	0.12249
AD + MCI	Controls	GCST90089074	Blood Protein Measurement	rank sums	-1.5444	0.12249
AD + MCI	Controls	GCST90086743	Blood Protein Measurement	rank sums	-1.5444	0.12249
AD + MCI	Controls	GCST90090725	Blood Protein Measurement	rank sums	-1.5444	0.12249
AD + MCI	Controls	GCST90086622	Blood Protein Measurement	rank sums	1.5444	0.12249
AD + MCI	Controls	GCST90086178	Blood Protein Measurement	rank sums	-1.5444	0.12249
AD + MCI	Controls	GCST90089030	Blood Protein Measurement	rank sums	-1.5444	0.12249
AD + MCI	Controls	GCST90090509	Blood Protein Measurement	rank sums	1.5444	0.12249
AD + MCI	Controls	GCST90086407	Blood Protein Measurement	rank sums	1.5444	0.12249
AD + MCI	Controls	GCST90087545	Blood Protein Measurement	rank sums	1.5444	0.12249
AD + MCI	Controls	GCST90087493	Blood Protein Measurement	rank sums	-1.5444	0.12249
AD + MCI	Controls	GCST90088879	Blood Protein Measurement	rank sums	1.5444	0.12249
AD + MCI	Controls	GCST90090146	Blood Protein Measurement	rank sums	-1.5444	0.12249
AD + MCI	Controls	GCST90090250	Blood Protein Measurement	rank sums	1.5444	0.12249
AD + MCI	Controls	GCST90086933	Blood Protein Measurement	rank sums	-1.5444	0.12249
AD + MCI	Controls	GCST90087665	Blood Protein Measurement	rank sums	-1.5444	0.12249
AD + MCI	Controls	GCST90087106	Blood Protein Measurement	rank sums	-1.5444	0.12249
AD + MCI	Controls	GCST90090683	Blood Protein Measurement	rank sums	-1.5444	0.12249
AD + MCI	Controls	GCST90087525	Blood Protein Measurement	rank sums	1.5444	0.12249
AD + MCI	Controls	GCST90089457	Blood Protein Measurement	rank sums	-1.5444	0.12249
AD + MCI	Controls	GCST90087764	Blood Protein Measurement	rank sums	1.5444	0.12249
AD + MCI	Controls	GCST90090778	Blood Protein Measurement	rank sums	-1.5444	0.12249
AD + MCI	Controls	GCST90087138	Blood Protein Measurement	rank sums	-1.5444	0.12249
AD + MCI	Controls	GCST90086830	Blood Protein Measurement	rank sums	1.5444	0.12249
AD + MCI	Controls	GCST90086339	Blood Protein Measurement	rank sums	1.5444	0.12249
AD + MCI	Controls	GCST90087664	Blood Protein Measurement	rank sums	1.5444	0.12249
AD + MCI	Controls	GCST90087675	Blood Protein Measurement	rank sums	1.5444	0.12249
AD + MCI	Controls	GCST90088457	Blood Protein Measurement	rank sums	-1.5444	0.12249
AD + MCI	Controls	GCST90087114	Blood Protein Measurement	rank sums	1.5444	0.12249
AD + MCI	Controls	GCST90086428	Blood Protein Measurement	rank sums	-1.5444	0.12249
AD + MCI	Controls	GCST90090477	Blood Protein Measurement	rank sums	1.5444	0.12249
AD + MCI	Controls	GCST90086447	Blood Protein Measurement	rank sums	1.5444	0.12249
AD + MCI	Controls	GCST90087312	Blood Protein Measurement	rank sums	-1.5444	0.12249
AD + MCI	Controls	GCST90086374	Blood Protein Measurement	rank sums	-1.5444	0.12249
AD + MCI	Controls	GCST90087660	Blood Protein Measurement	rank sums	1.5444	0.12249
AD + MCI	Controls	GCST90086437	Blood Protein Measurement	rank sums	1.5444	0.12249
AD + MCI	Controls	GCST90087485	Blood Protein Measurement	rank sums	-1.5444	0.12249
AD + MCI	Controls	GCST90087642	Blood Protein Measurement	rank sums	-1.5444	0.12249
AD + MCI	Controls	GCST90090468	Blood Protein Measurement	rank sums	1.5444	0.12249
AD + MCI	Controls	GCST90086543	Blood Protein Measurement	rank sums	1.5444	0.12249
AD + MCI	Controls	GCST90086408	Blood Protein Measurement	rank sums	1.5444	0.12249
AD + MCI	Controls	GCST90086441	Blood Protein Measurement	rank sums	-1.5444	0.12249
AD + MCI	Controls	GCST90087302	Blood Protein Measurement	rank sums	1.5444	0.12249
AD + MCI	Controls	GCST90087322	Blood Protein Measurement	rank sums	1.5444	0.12249
AD + MCI	Controls	GCST90086689	Blood Protein Measurement	rank sums	-1.5444	0.12249
AD + MCI	Controls	GCST90086429	Blood Protein Measurement	rank sums	-1.5444	0.12249
AD + MCI	Controls	GCST90087251	Blood Protein Measurement	rank sums	1.5444	0.12249
AD + MCI	Controls	GCST90087427	Blood Protein Measurement	rank sums	-1.5444	0.12249
AD + MCI	Controls	GCST90087402	Blood Protein Measurement	rank sums	-1.5444	0.12249
AD + MCI	Controls	GCST90086866	Tyrosine-Protein Kinase Jak2 Measurement	rank sums	1.5444	0.12249
AD + MCI	Controls	GCST90090090	Blood Protein Measurement	rank sums	1.5444	0.12249
AD + MCI	Controls	GCST90089207	Blood Protein Measurement	rank sums	-1.5444	0.12249
AD + MCI	Controls	GCST90086620	Blood Protein Measurement	rank sums	-1.5444	0.12249
AD + MCI	Controls	GCST90088287	Blood Protein Measurement	rank sums	-1.5444	0.12249
AD + MCI	Controls	GCST90087408	Blood Protein Measurement	rank sums	-1.5444	0.12249
AD + MCI	Controls	GCST90086502	Blood Protein Measurement	rank sums	1.5444	0.12249
AD + MCI	Controls	GCST90090669	Blood Protein Measurement	rank sums	1.5444	0.12249
AD + MCI	Controls	GCST90087555	Blood Protein Measurement	rank sums	-1.5444	0.12249
AD + MCI	Controls	GCST90089606	Blood Protein Measurement	rank sums	-1.5444	0.12249
AD + MCI	Controls	GCST90088408	Blood Protein Measurement	rank sums	-1.5444	0.12249
AD + MCI	Controls	GCST90087906	Blood Protein Measurement	rank sums	-1.5444	0.12249
AD + MCI	Controls	GCST90087256	Blood Protein Measurement	rank sums	1.5444	0.12249
AD + MCI	Controls	GCST90090336	Blood Protein Measurement	rank sums	1.5444	0.12249
AD + MCI	Controls	GCST90089867	Blood Protein Measurement	rank sums	1.5444	0.12249
AD + MCI	Controls	GCST90088590	Blood Protein Measurement	rank sums	1.5444	0.12249
AD + MCI	Controls	GCST90086888	Blood Protein Measurement	rank sums	-1.5444	0.12249
AD + MCI	Controls	GCST90089472	Blood Protein Measurement	rank sums	-1.5444	0.12249
AD + MCI	Controls	GCST90089314	Blood Protein Measurement	rank sums	1.5444	0.12249
AD + MCI	Controls	GCST90087431	Blood Protein Measurement	rank sums	-1.5444	0.12249
AD + MCI	Controls	GCST90088219	Growth/Differentiation Factor 9 Measurement	rank sums	1.5444	0.12249
AD + MCI	Controls	GCST90087439	Blood Protein Measurement	rank sums	1.5444	0.12249
AD + MCI	Controls	GCST90087497	Blood Protein Measurement	rank sums	1.5444	0.12249
AD + MCI	Controls	GCST90086580	Blood Protein Measurement	rank sums	-1.5444	0.12249
AD + MCI	Controls	GCST90090786	Blood Protein Measurement	rank sums	-1.5444	0.12249
AD + MCI	Controls	GCST90088487	Blood Protein Measurement	rank sums	-1.5444	0.12249
AD + MCI	Controls	GCST90087410	Blood Protein Measurement	rank sums	-1.5444	0.12249
AD + MCI	Controls	GCST90087065	Blood Protein Measurement	rank sums	-1.5444	0.12249
AD + MCI	Controls	GCST90090432	Blood Protein Measurement	rank sums	-1.5444	0.12249
AD + MCI	Controls	GCST90088469	Blood Protein Measurement	rank sums	-1.5444	0.12249
AD + MCI	Controls	GCST90090503	Blood Protein Measurement	rank sums	1.5444	0.12249
AD + MCI	Controls	GCST90089101	Blood Protein Measurement	rank sums	1.5444	0.12249
AD + MCI	Controls	GCST90087096	Blood Protein Measurement	rank sums	1.5444	0.12249
AD + MCI	Controls	GCST90089778	Blood Protein Measurement	rank sums	-1.5444	0.12249
AD + MCI	Controls	GCST90090550	Blood Protein Measurement	rank sums	1.5444	0.12249
AD + MCI	Controls	GCST90090450	Blood Protein Measurement	rank sums	1.5444	0.12249
AD + MCI	Controls	GCST90088752	Blood Protein Measurement	rank sums	-1.5444	0.12249
AD + MCI	Controls	GCST90089129	Blood Protein Measurement	rank sums	-1.5444	0.12249
AD + MCI	Controls	GCST90087993	Interleukin-13 Receptor Subunit Alpha-1 Measurement	rank sums	-1.5444	0.12249
AD + MCI	Controls	GCST90089148	Blood Protein Measurement	rank sums	1.5444	0.12249
AD + MCI	Controls	GCST90087528	Blood Protein Measurement	rank sums	1.5444	0.12249
AD + MCI	Controls	GCST90087224	Blood Protein Measurement	rank sums	1.5444	0.12249
AD + MCI	Controls	GCST90088500	Bone Morphogenetic Protein 6 Measurement	rank sums	-1.5444	0.12249
AD + MCI	Controls	GCST90088175	Blood Protein Measurement	rank sums	-1.5444	0.12249
AD + MCI	Controls	GCST90087554	Blood Protein Measurement	rank sums	-1.5444	0.12249
AD + MCI	Controls	GCST90086708	Blood Protein Measurement	rank sums	1.5444	0.12249
AD + MCI	Controls	GCST90086378	Blood Protein Measurement	rank sums	-1.5444	0.12249
AD + MCI	Controls	GCST90086387	Blood Protein Measurement	rank sums	1.5444	0.12249
AD + MCI	Controls	GCST90088988	Blood Protein Measurement	rank sums	-1.5444	0.12249
AD + MCI	Controls	GCST90087220	Blood Protein Measurement	rank sums	-1.5444	0.12249
AD + MCI	Controls	GCST90086607	Blood Protein Measurement	rank sums	-1.5444	0.12249
AD + MCI	Controls	GCST90086578	Blood Protein Measurement	rank sums	1.5444	0.12249
AD + MCI	Controls	GCST90089656	Blood Protein Measurement	rank sums	-1.5444	0.12249
AD + MCI	Controls	GCST90086934	Blood Protein Measurement	rank sums	1.5444	0.12249
AD + MCI	Controls	GCST90089498	Blood Protein Measurement	rank sums	1.5444	0.12249
AD + MCI	Controls	GCST90087418	Blood Protein Measurement	rank sums	1.5444	0.12249
AD + MCI	Controls	GCST90088479	Blood Protein Measurement	rank sums	-1.5444	0.12249
AD + MCI	Controls	GCST90089911	Blood Protein Measurement	rank sums	-1.5444	0.12249
AD + MCI	Controls	GCST90087726	Blood Protein Measurement	rank sums	1.5444	0.12249
AD + MCI	Controls	GCST90086914	Blood Protein Measurement	rank sums	-1.5444	0.12249
AD + MCI	Controls	GCST90088951	Blood Protein Measurement	rank sums	-1.5444	0.12249
AD + MCI	Controls	GCST90090233	Blood Protein Measurement	rank sums	-1.5444	0.12249
AD + MCI	Controls	GCST90090321	Blood Protein Measurement	rank sums	-1.5444	0.12249
AD + MCI	Controls	GCST90087483	Blood Protein Measurement	rank sums	1.5444	0.12249
AD + MCI	Controls	GCST90090166	Blood Protein Measurement	rank sums	1.5444	0.12249
AD + MCI	Controls	GCST90087046	Blood Protein Measurement	rank sums	1.5444	0.12249
AD + MCI	Controls	GCST90090549	Blood Protein Measurement	rank sums	1.5444	0.12249
AD + MCI	Controls	GCST90087559	Blood Protein Measurement	rank sums	1.5444	0.12249
AD + MCI	Controls	GCST90087190	Blood Protein Measurement	rank sums	1.5444	0.12249
AD + MCI	Controls	GCST90086737	Blood Protein Measurement	rank sums	-1.5444	0.12249
AD + MCI	Controls	GCST90089032	Blood Protein Measurement	rank sums	-1.5444	0.12249
AD + MCI	Controls	GCST90087571	Blood Protein Measurement	rank sums	1.5444	0.12249
AD + MCI	Controls	GCST90088760	Blood Protein Measurement	rank sums	-1.5444	0.12249
AD + MCI	Controls	GCST90088512	Blood Protein Measurement	rank sums	-1.5444	0.12249
AD + MCI	Controls	GCST90089092	Blood Protein Measurement	rank sums	1.5444	0.12249
AD + MCI	Controls	GCST90086470	Blood Protein Measurement	rank sums	1.5444	0.12249
AD + MCI	Controls	GCST90088478	Tyrosine-Protein Kinase Tec Measurement	rank sums	-1.5444	0.12249
AD + MCI	Controls	GCST90086397	Blood Protein Measurement	rank sums	-1.5444	0.12249
AD + MCI	Controls	GCST90088747	Blood Protein Measurement	rank sums	-1.5444	0.12249
AD + MCI	Controls	GCST90089693	Blood Protein Measurement	rank sums	1.5444	0.12249
AD + MCI	Controls	GCST90086417	Blood Protein Measurement	rank sums	-1.5444	0.12249
AD + MCI	Controls	GCST90087721	Blood Protein Measurement	rank sums	-1.5444	0.12249
AD + MCI	Controls	GCST90089992	Blood Protein Measurement	rank sums	-1.5444	0.12249
AD + MCI	Controls	GCST90087030	Blood Protein Measurement	rank sums	1.5444	0.12249
AD + MCI	Controls	GCST90086761	Blood Protein Measurement	rank sums	1.5444	0.12249
AD + MCI	Controls	GCST90088078	Blood Protein Measurement	rank sums	-1.5444	0.12249
AD + MCI	Controls	GCST90087586	Blood Protein Measurement	rank sums	-1.5444	0.12249
AD + MCI	Controls	GCST90088985	Blood Protein Measurement	rank sums	-1.5444	0.12249
AD + MCI	Controls	GCST90088780	Blood Protein Measurement	rank sums	-1.5444	0.12249
AD + MCI	Controls	GCST90086411	Blood Protein Measurement	rank sums	-1.5444	0.12249
AD + MCI	Controls	GCST90090345	Blood Protein Measurement	rank sums	-1.5444	0.12249
AD + MCI	Controls	GCST90088538	Blood Protein Measurement	rank sums	-1.5444	0.12249
AD + MCI	Controls	GCST90090293	Blood Protein Measurement	rank sums	1.5444	0.12249
AD + MCI	Controls	GCST90089819	Blood Protein Measurement	rank sums	-1.5444	0.12249
AD + MCI	Controls	GCST90088987	Blood Protein Measurement	rank sums	-1.5444	0.12249
AD + MCI	Controls	GCST90090929	Blood Protein Measurement	rank sums	1.5444	0.12249
AD + MCI	Controls	GCST90086922	Blood Protein Measurement	rank sums	1.5444	0.12249
AD + MCI	Controls	GCST90086637	Blood Protein Measurement	rank sums	-1.5444	0.12249
AD + MCI	Controls	GCST90087806	Blood Protein Measurement	rank sums	1.5444	0.12249
AD + MCI	Controls	GCST90088773	Blood Protein Measurement	rank sums	-1.5444	0.12249
AD + MCI	Controls	GCST90087815	Blood Protein Measurement	rank sums	1.5444	0.12249
AD + MCI	Controls	GCST90088701	Blood Protein Measurement	rank sums	1.5444	0.12249
AD + MCI	Controls	GCST90089642	Blood Protein Measurement	rank sums	1.5444	0.12249
AD + MCI	Controls	GCST90088893	Blood Protein Measurement	rank sums	1.5444	0.12249
AD + MCI	Controls	GCST90089099	Blood Protein Measurement	rank sums	-1.5444	0.12249
AD + MCI	Controls	GCST90086565	Blood Protein Measurement	rank sums	1.5444	0.12249
AD + MCI	Controls	GCST90087385	Blood Protein Measurement	rank sums	-1.5444	0.12249
AD + MCI	Controls	GCST90087325	Blood Protein Measurement	rank sums	-1.5444	0.12249
AD + MCI	Controls	GCST90087005	Blood Protein Measurement	rank sums	1.5444	0.12249
AD + MCI	Controls	GCST90087282	Blood Protein Measurement	rank sums	1.5444	0.12249
AD + MCI	Controls	GCST90087038	Blood Protein Measurement	rank sums	1.5444	0.12249
AD + MCI	Controls	GCST90086383	Blood Protein Measurement	rank sums	-1.5444	0.12249
AD + MCI	Controls	GCST90086720	Blood Protein Measurement	rank sums	1.5444	0.12249
AD + MCI	Controls	GCST90089897	Blood Protein Measurement	rank sums	1.5444	0.12249
AD + MCI	Controls	GCST90090194	Blood Protein Measurement	rank sums	1.5444	0.12249
AD + MCI	Controls	GCST90087941	Fibroblast Growth Factor 10 Measurement	rank sums	-1.5444	0.12249
AD + MCI	Controls	GCST90086758	Blood Protein Measurement	rank sums	1.5444	0.12249
AD + MCI	Controls	GCST90087417	Blood Protein Measurement	rank sums	-1.5444	0.12249
AD + MCI	Controls	GCST90089269	Blood Protein Measurement	rank sums	-1.5444	0.12249
AD + MCI	Controls	GCST90089277	Blood Protein Measurement	rank sums	1.5444	0.12249
AD + MCI	Controls	GCST90090699	Interleukin-22 Receptor Subunit Alpha-2 Measurement	rank sums	1.5444	0.12249
AD + MCI	Controls	GCST90088090	Blood Protein Measurement	rank sums	-1.5444	0.12249
AD + MCI	Controls	GCST90087458	Blood Protein Measurement	rank sums	1.5444	0.12249
AD + MCI	Controls	GCST90088801	Blood Protein Measurement	rank sums	1.5444	0.12249
AD + MCI	Controls	GCST90086194	Blood Protein Measurement	rank sums	1.5444	0.12249
AD + MCI	Controls	GCST90090738	Blood Protein Measurement	rank sums	1.5444	0.12249
AD + MCI	Controls	GCST90086330	Blood Protein Measurement	rank sums	1.5444	0.12249
AD + MCI	Controls	GCST90086534	Blood Protein Measurement	rank sums	1.5444	0.12249
AD + MCI	Controls	GCST90090535	Blood Protein Measurement	rank sums	1.5444	0.12249
AD + MCI	Controls	GCST90086989	Blood Protein Measurement	rank sums	-1.5444	0.12249
AD + MCI	Controls	GCST90089630	Blood Protein Measurement	rank sums	1.5444	0.12249
AD + MCI	Controls	GCST90090330	Blood Protein Measurement	rank sums	-1.5444	0.12249
AD + MCI	Controls	GCST90087398	E3 Ubiquitin-Protein Ligase Mdm2 Measurement	rank sums	-1.5444	0.12249
AD + MCI	Controls	GCST90088486	Blood Protein Measurement	rank sums	-1.5444	0.12249
AD + MCI	Controls	GCST90088385	Blood Protein Measurement	rank sums	-1.5444	0.12249
AD + MCI	Controls	GCST90087128	Blood Protein Measurement	rank sums	1.5444	0.12249
AD + MCI	Controls	GCST90087480	Blood Protein Measurement	rank sums	-1.5444	0.12249
AD + MCI	Controls	GCST90088819	Blood Protein Measurement	rank sums	-1.5444	0.12249
AD + MCI	Controls	GCST90089995	Blood Protein Measurement	rank sums	-1.5444	0.12249
AD + MCI	Controls	GCST90086483	Blood Protein Measurement	rank sums	-1.5444	0.12249
AD + MCI	Controls	GCST90088975	Blood Protein Measurement	rank sums	-1.5444	0.12249
AD + MCI	Controls	GCST90088778	Blood Protein Measurement	rank sums	-1.5444	0.12249
AD + MCI	Controls	GCST90088764	Blood Protein Measurement	rank sums	-1.5444	0.12249
AD + MCI	Controls	GCST90089661	Blood Protein Measurement	rank sums	1.5444	0.12249
AD + MCI	Controls	GCST90087704	Blood Protein Measurement	rank sums	-1.5444	0.12249
AD + MCI	Controls	GCST90088671	Blood Protein Measurement	rank sums	-1.5444	0.12249
AD + MCI	Controls	GCST90087851	Blood Protein Measurement	rank sums	1.5444	0.12249
AD + MCI	Controls	GCST90086854	Blood Protein Measurement	rank sums	-1.5444	0.12249
AD + MCI	Controls	GCST90090368	Blood Protein Measurement	rank sums	-1.5444	0.12249
AD + MCI	Controls	GCST90087759	Blood Protein Measurement	rank sums	1.5444	0.12249
AD + MCI	Controls	GCST90087518	Blood Protein Measurement	rank sums	1.5444	0.12249
AD + MCI	Controls	GCST90090265	Blood Protein Measurement	rank sums	1.5444	0.12249
AD + MCI	Controls	GCST90088007	Blood Protein Measurement	rank sums	-1.5444	0.12249
AD + MCI	Controls	GCST90087671	Blood Protein Measurement	rank sums	1.5444	0.12249
AD + MCI	Controls	GCST90089191	Blood Protein Measurement	rank sums	1.5444	0.12249
AD + MCI	Controls	GCST90089494	Blood Protein Measurement	rank sums	1.5444	0.12249
AD + MCI	Controls	GCST90087808	Blood Protein Measurement	rank sums	-1.5444	0.12249
AD + MCI	Controls	GCST90086734	Blood Protein Measurement	rank sums	-1.5444	0.12249
AD + MCI	Controls	GCST90089532	Blood Protein Measurement	rank sums	1.5444	0.12249
AD + MCI	Controls	GCST90088870	Blood Protein Measurement	rank sums	1.5444	0.12249
AD + MCI	Controls	GCST90088466	Blood Protein Measurement	rank sums	-1.5444	0.12249
AD + MCI	Controls	GCST90086858	Blood Protein Measurement	rank sums	-1.5444	0.12249
AD + MCI	Controls	GCST90089000	Blood Protein Measurement	rank sums	-1.5444	0.12249
AD + MCI	Controls	GCST90089717	Blood Protein Measurement	rank sums	-1.5444	0.12249
AD + MCI	Controls	GCST90087375	Blood Protein Measurement	rank sums	1.5444	0.12249
AD + MCI	Controls	GCST90090878	Blood Protein Measurement	rank sums	-1.5444	0.12249
AD + MCI	Controls	GCST90090800	Blood Protein Measurement	rank sums	1.5444	0.12249
AD + MCI	Controls	GCST90090763	Blood Protein Measurement	rank sums	-1.5444	0.12249
AD + MCI	Controls	GCST90090222	Blood Protein Measurement	rank sums	1.5444	0.12249
AD + MCI	Controls	GCST90088926	Blood Protein Measurement	rank sums	1.5444	0.12249
AD + MCI	Controls	GCST90090324	Blood Protein Measurement	rank sums	-1.5444	0.12249
AD + MCI	Controls	GCST90089549	Blood Protein Measurement	rank sums	-1.5444	0.12249
AD + MCI	Controls	GCST90087713	Blood Protein Measurement	rank sums	-1.5444	0.12249
AD + MCI	Controls	GCST90088855	Blood Protein Measurement	rank sums	1.5444	0.12249
AD + MCI	Controls	GCST90086912	Blood Protein Measurement	rank sums	1.5444	0.12249
AD + MCI	Controls	GCST90088904	Blood Protein Measurement	rank sums	-1.5444	0.12249
AD + MCI	Controls	GCST90087078	Blood Protein Measurement	rank sums	-1.5444	0.12249
AD + MCI	Controls	GCST90090533	Blood Protein Measurement	rank sums	1.5444	0.12249
AD + MCI	Controls	GCST90090439	Blood Protein Measurement	rank sums	1.5444	0.12249
AD + MCI	Controls	GCST90088978	Blood Protein Measurement	rank sums	-1.5444	0.12249
AD + MCI	Controls	GCST90088001	Blood Protein Measurement	rank sums	1.5444	0.12249
AD + MCI	Controls	GCST90087281	Blood Protein Measurement	rank sums	-1.5444	0.12249
AD + MCI	Controls	GCST90087459	Blood Protein Measurement	rank sums	1.5444	0.12249
AD + MCI	Controls	GCST90087051	Blood Protein Measurement	rank sums	1.5444	0.12249
AD + MCI	Controls	GCST90087792	Sparc Measurement	rank sums	1.5444	0.12249
AD + MCI	Controls	GCST90089529	Blood Protein Measurement	rank sums	-1.5444	0.12249
AD + MCI	Controls	GCST90088670	Blood Protein Measurement	rank sums	-1.5444	0.12249
AD + MCI	Controls	GCST90090499	Blood Protein Measurement	rank sums	-1.5444	0.12249
AD + MCI	Controls	GCST90087487	Blood Protein Measurement	rank sums	-1.5444	0.12249
AD + MCI	Controls	GCST90088483	Blood Protein Measurement	rank sums	-1.5444	0.12249
AD + MCI	Controls	GCST90087739	Blood Protein Measurement	rank sums	1.5444	0.12249
AD + MCI	Controls	GCST90087474	Blood Protein Measurement	rank sums	-1.5444	0.12249
AD + MCI	Controls	GCST90088509	Blood Protein Measurement	rank sums	-1.5444	0.12249
AD + MCI	Controls	GCST90086642	Blood Protein Measurement	rank sums	1.5444	0.12249
AD + MCI	Controls	GCST90088863	Blood Protein Measurement	rank sums	-1.5444	0.12249
AD + MCI	Controls	GCST90090680	Blood Protein Measurement	rank sums	-1.5444	0.12249
AD + MCI	Controls	GCST90090177	Blood Protein Measurement	rank sums	-1.5444	0.12249
AD + MCI	Controls	GCST90090733	Blood Protein Measurement	rank sums	1.5444	0.12249
AD + MCI	Controls	GCST90090403	Blood Protein Measurement	rank sums	-1.5444	0.12249
AD + MCI	Controls	GCST90087491	Blood Protein Measurement	rank sums	1.5444	0.12249
AD + MCI	Controls	GCST90087457	Blood Protein Measurement	rank sums	-1.5444	0.12249
AD + MCI	Controls	GCST90088755	Blood Protein Measurement	rank sums	-1.5444	0.12249
AD + MCI	Controls	GCST90088453	Blood Protein Measurement	rank sums	-1.5444	0.12249
AD + MCI	Controls	GCST90090361	Blood Protein Measurement	rank sums	1.5444	0.12249
AD + MCI	Controls	GCST90087274	Blood Protein Measurement	rank sums	1.5444	0.12249
AD + MCI	Controls	GCST90087505	Blood Protein Measurement	rank sums	-1.5444	0.12249
AD + MCI	Controls	GCST90088908	Interleukin 17 Receptor B Measurement	rank sums	1.5444	0.12249
AD + MCI	Controls	GCST90087350	Blood Protein Measurement	rank sums	-1.5444	0.12249
AD + MCI	Controls	GCST90087553	Blood Protein Measurement	rank sums	1.5444	0.12249
AD + MCI	Controls	GCST90089385	Blood Protein Measurement	rank sums	-1.5444	0.12249
AD + MCI	Controls	GCST90086999	Blood Protein Measurement	rank sums	1.5444	0.12249
AD + MCI	Controls	GCST90087249	Grb2-Related Adapter Protein 2 Measurement	rank sums	1.5444	0.12249
AD + MCI	Controls	GCST90090742	Blood Protein Measurement	rank sums	1.5444	0.12249
AD + MCI	Controls	GCST90087347	Blood Protein Measurement	rank sums	-1.5444	0.12249
AD + MCI	Controls	GCST90086451	Blood Protein Measurement	rank sums	1.5444	0.12249
AD + MCI	Controls	GCST90089078	Blood Protein Measurement	rank sums	-1.5444	0.12249
AD + MCI	Controls	GCST90086614	Blood Protein Measurement	rank sums	1.5444	0.12249
AD + MCI	Controls	GCST90087481	Blood Protein Measurement	rank sums	-1.5444	0.12249
AD + MCI	Controls	GCST90089292	Blood Protein Measurement	rank sums	1.5444	0.12249
AD + MCI	Controls	GCST90090459	Blood Protein Measurement	rank sums	1.5444	0.12249
AD + MCI	Controls	GCST90086663	Blood Protein Measurement	rank sums	1.5444	0.12249
AD + MCI	Controls	GCST90089817	Blood Protein Measurement	rank sums	1.5444	0.12249
AD + MCI	Controls	GCST90089026	Blood Protein Measurement	rank sums	1.5444	0.12249
AD + MCI	Controls	GCST90087701	Blood Protein Measurement	rank sums	1.5444	0.12249
AD + MCI	Controls	GCST90088236	Blood Protein Measurement	rank sums	-1.5444	0.12249
AD + MCI	Controls	GCST90087464	Blood Protein Measurement	rank sums	-1.5444	0.12249
AD + MCI	Controls	GCST90088465	Blood Protein Measurement	rank sums	-1.5444	0.12249
AD + MCI	Controls	GCST90089291	Blood Protein Measurement	rank sums	1.5444	0.12249
AD + MCI	Controls	GCST90090376	Blood Protein Measurement	rank sums	1.5444	0.12249
AD + MCI	Controls	GCST90090838	Blood Protein Measurement	rank sums	-1.5444	0.12249
AD + MCI	Controls	GCST90090951	Blood Protein Measurement	rank sums	-1.5444	0.12249
AD + MCI	Controls	GCST90088749	Blood Protein Measurement	rank sums	1.5444	0.12249
AD + MCI	Controls	GCST90087472	Blood Protein Measurement	rank sums	-1.5444	0.12249
AD + MCI	Controls	GCST90090456	Blood Protein Measurement	rank sums	1.5444	0.12249
AD + MCI	Controls	GCST90090677	Blood Protein Measurement	rank sums	1.5444	0.12249
AD + MCI	Controls	GCST90086350	Blood Protein Measurement	rank sums	1.5444	0.12249
AD + MCI	Controls	GCST90087289	Blood Protein Measurement	rank sums	1.5444	0.12249
AD + MCI	Controls	GCST90087666	Blood Protein Measurement	rank sums	-1.5444	0.12249
AD + MCI	Controls	GCST90086802	Blood Protein Measurement	rank sums	-1.5444	0.12249
AD + MCI	Controls	GCST90088824	Blood Protein Measurement	rank sums	1.5444	0.12249
AD + MCI	Controls	GCST90088281	Blood Protein Measurement	rank sums	1.5444	0.12249
AD + MCI	Controls	GCST90086326	Blood Protein Measurement	rank sums	-1.5444	0.12249
AD + MCI	Controls	GCST90087035	Blood Protein Measurement	rank sums	-1.5444	0.12249
AD + MCI	Controls	GCST90090940	Blood Protein Measurement	rank sums	-1.5444	0.12249
AD + MCI	Controls	GCST90090135	Blood Protein Measurement	rank sums	1.5444	0.12249
AD + MCI	Controls	GCST90086553	Blood Protein Measurement	rank sums	-1.5444	0.12249
AD + MCI	Controls	GCST90086453	Blood Protein Measurement	rank sums	-1.5444	0.12249
AD + MCI	Controls	GCST90086489	Blood Protein Measurement	rank sums	1.5444	0.12249
AD + MCI	Controls	GCST90088456	Blood Protein Measurement	rank sums	1.5444	0.12249
AD + MCI	Controls	GCST90087672	Blood Protein Measurement	rank sums	-1.5444	0.12249
AD + MCI	Controls	GCST90087442	Blood Protein Measurement	rank sums	-1.5444	0.12249
AD + MCI	Controls	GCST90086182	Blood Protein Measurement	rank sums	1.5444	0.12249
AD + MCI	Controls	GCST90087026	Blood Protein Measurement	rank sums	-1.5444	0.12249
AD + MCI	Controls	GCST90089241	Blood Protein Measurement	rank sums	1.5444	0.12249
AD + MCI	Controls	GCST90089444	Blood Protein Measurement	rank sums	-1.5444	0.12249
AD + MCI	Controls	GCST90088765	Blood Protein Measurement	rank sums	-1.5444	0.12249
AD + MCI	Controls	GCST90089878	Blood Protein Measurement	rank sums	-1.5444	0.12249
AD + MCI	Controls	GCST90088420	Interferon Alpha-2 Measurement	rank sums	1.5444	0.12249
AD + MCI	Controls	GCST90087170	Blood Protein Measurement	rank sums	1.5444	0.12249
AD + MCI	Controls	GCST90089097	Blood Protein Measurement	rank sums	-1.5444	0.12249
AD + MCI	Controls	GCST90090039	Blood Protein Measurement	rank sums	-1.5444	0.12249
AD + MCI	Controls	GCST90089112	Blood Protein Measurement	rank sums	-1.5444	0.12249
AD + MCI	Controls	GCST90087900	Blood Protein Measurement	rank sums	1.5444	0.12249
AD + MCI	Controls	GCST90086213	Blood Protein Measurement	rank sums	1.5444	0.12249
AD + MCI	Controls	GCST90089141	Blood Protein Measurement	rank sums	-1.5444	0.12249
AD + MCI	Controls	GCST90087446	Blood Protein Measurement	rank sums	1.5444	0.12249
AD + MCI	Controls	GCST90089815	Blood Protein Measurement	rank sums	1.5444	0.12249
AD + MCI	Controls	GCST90088468	Blood Protein Measurement	rank sums	-1.5444	0.12249
AD + MCI	Controls	GCST90086424	Blood Protein Measurement	rank sums	1.5444	0.12249
AD + MCI	Controls	GCST90087399	Blood Protein Measurement	rank sums	-1.5444	0.12249
AD + MCI	Controls	GCST90086268	Blood Protein Measurement	rank sums	-1.5444	0.12249
AD + MCI	Controls	GCST90090003	Blood Protein Measurement	rank sums	1.5444	0.12249
AD + MCI	Controls	GCST90090168	Delta-Like Protein 1 Measurement	rank sums	1.5444	0.12249
AD + MCI	Controls	GCST90088471	Blood Protein Measurement	rank sums	-1.5444	0.12249
AD + MCI	Controls	GCST90087607	Blood Protein Measurement	rank sums	-1.5444	0.12249
AD + MCI	Controls	GCST90088458	Blood Protein Measurement	rank sums	-1.5444	0.12249
AD + MCI	Controls	GCST90086517	Blood Protein Measurement	rank sums	1.5444	0.12249
AD + MCI	Controls	GCST90090767	Blood Protein Measurement	rank sums	1.5444	0.12249
AD + MCI	Controls	GCST90088982	Blood Protein Measurement	rank sums	-1.5444	0.12249
AD + MCI	Controls	GCST90090185	Blood Protein Measurement	rank sums	-1.5444	0.12249
AD + MCI	Controls	GCST90089822	Blood Protein Measurement	rank sums	1.5444	0.12249
AD + MCI	Controls	GCST90088463	Blood Protein Measurement	rank sums	-1.5444	0.12249
AD + MCI	Controls	GCST90089835	Blood Protein Measurement	rank sums	-1.5444	0.12249
AD + MCI	Controls	GCST90088446	Blood Protein Measurement	rank sums	-1.5444	0.12249
AD + MCI	Controls	GCST90088233	Diablo Homolog, Mitochondrial Measurement	rank sums	1.5444	0.12249
AD + MCI	Controls	GCST90089206	Blood Protein Measurement	rank sums	-1.5444	0.12249
AD + MCI	Controls	GCST90087119	Blood Protein Measurement	rank sums	-1.5444	0.12249
AD + MCI	Controls	GCST90086556	Blood Protein Measurement	rank sums	1.5444	0.12249
AD + MCI	Controls	GCST90087600	Blood Protein Measurement	rank sums	1.5444	0.12249
AD + MCI	Controls	GCST90088990	Grb2-Related Adapter Protein 2 Measurement	rank sums	-1.5444	0.12249
AD + MCI	Controls	GCST90088935	Blood Protein Measurement	rank sums	1.5444	0.12249
AD + MCI	Controls	GCST90088769	Blood Protein Measurement	rank sums	-1.5444	0.12249
AD + MCI	Controls	GCST90089513	Blood Protein Measurement	rank sums	1.5444	0.12249
AD + MCI	Controls	GCST90089374	Blood Protein Measurement	rank sums	-1.5444	0.12249
AD + MCI	Controls	GCST90088832	Blood Protein Measurement	rank sums	1.5444	0.12249
AD + MCI	Controls	GCST90089989	Blood Protein Measurement	rank sums	-1.5444	0.12249
AD + MCI	Controls	GCST90088404	Blood Protein Measurement	rank sums	1.5444	0.12249
AD + MCI	Controls	GCST90089372	Blood Protein Measurement	rank sums	-1.5444	0.12249
AD + MCI	Controls	GCST90090768	Blood Protein Measurement	rank sums	-1.5444	0.12249
AD + MCI	Controls	GCST90086267	Blood Protein Measurement	rank sums	-1.5444	0.12249
AD + MCI	Controls	GCST90090095	Blood Protein Measurement	rank sums	-1.5444	0.12249
AD + MCI	Controls	GCST90089970	Blood Protein Measurement	rank sums	-1.5444	0.12249
AD + MCI	Controls	GCST90086810	Blood Protein Measurement	rank sums	1.5444	0.12249
AD + MCI	Controls	GCST90090804	Blood Protein Measurement	rank sums	-1.5444	0.12249
AD + MCI	Controls	GCST90090941	Blood Protein Measurement	rank sums	-1.5444	0.12249
AD + MCI	Controls	GCST90086405	Blood Protein Measurement	rank sums	-1.5444	0.12249
AD + MCI	Controls	GCST90090897	Blood Protein Measurement	rank sums	1.5444	0.12249
AD + MCI	Controls	GCST90089323	Blood Protein Measurement	rank sums	-1.5444	0.12249
AD + MCI	Controls	GCST90090519	Blood Protein Measurement	rank sums	-1.5444	0.12249
AD + MCI	Controls	GCST90089103	Blood Protein Measurement	rank sums	1.5444	0.12249
AD + MCI	Controls	GCST90090441	Blood Protein Measurement	rank sums	1.5444	0.12249
AD + MCI	Controls	GCST90089669	Blood Protein Measurement	rank sums	1.5444	0.12249
AD + MCI	Controls	GCST90089375	Blood Protein Measurement	rank sums	1.5444	0.12249
AD + MCI	Controls	GCST90086709	Blood Protein Measurement	rank sums	-1.5444	0.12249
AD + MCI	Controls	GCST90087468	Blood Protein Measurement	rank sums	-1.5444	0.12249
AD + MCI	Controls	GCST90088504	Interleukin 5 Measurement	rank sums	-1.5444	0.12249
AD + MCI	Controls	GCST90089663	Blood Protein Measurement	rank sums	-1.5444	0.12249
AD + MCI	Controls	GCST90090006	Blood Protein Measurement	rank sums	1.5444	0.12249
AD + MCI	Controls	GCST90090375	Blood Protein Measurement	rank sums	1.5444	0.12249
AD + MCI	Controls	GCST90088995	Blood Protein Measurement	rank sums	-1.5444	0.12249
AD + MCI	Controls	GCST90089184	Blood Protein Measurement	rank sums	1.5444	0.12249
AD + MCI	Controls	GCST90087773	Blood Protein Measurement	rank sums	-1.5444	0.12249
AD + MCI	Controls	GCST90090364	Blood Protein Measurement	rank sums	1.5444	0.12249
AD + MCI	Controls	GCST90087338	Blood Protein Measurement	rank sums	-1.5444	0.12249
AD + MCI	Controls	GCST90090115	Blood Protein Measurement	rank sums	-1.5444	0.12249
AD + MCI	Controls	GCST90086303	Blood Protein Measurement	rank sums	-1.5444	0.12249
AD + MCI	Controls	GCST90087351	Blood Protein Measurement	rank sums	1.5444	0.12249
AD + MCI	Controls	GCST90088477	Dickkopf-Like Protein 1 Measurement	rank sums	-1.5444	0.12249
AD + MCI	Controls	GCST90088472	Blood Protein Measurement	rank sums	-1.5444	0.12249
AD + MCI	Controls	GCST90090640	Blood Protein Measurement	rank sums	-1.5444	0.12249
AD + MCI	Controls	GCST90087829	Blood Protein Measurement	rank sums	1.5444	0.12249
AD + MCI	Controls	GCST90089524	Blood Protein Measurement	rank sums	-1.5444	0.12249
AD + MCI	Controls	GCST90090401	Blood Protein Measurement	rank sums	1.5444	0.12249
AD + MCI	Controls	GCST90087535	Blood Protein Measurement	rank sums	1.5444	0.12249
AD + MCI	Controls	GCST90086659	Blood Protein Measurement	rank sums	1.5444	0.12249
AD + MCI	Controls	GCST90086130	Psychiatric Disorder	Mann Whitney U Test	29295	0.122579
AD + MCI	Controls	GCST90034524	Total Hip Arthroplasty	Mann Whitney U Test	41119	0.122612
AD + MCI	Controls	GCST90034524	Osteoarthritis	Mann Whitney U Test	41119	0.122612
AD + MCI	Controls	GCST012036	Chronotype Measurement	Mann Whitney U Test	40	0.122641
AD + MCI	Controls	GCST90010362	Triglyceride Measurement	Mann Whitney U Test	34207.5	0.122805
AD + MCI	Controls	GCST90089108	Blood Protein Measurement	Mann Whitney U Test	29141	0.122952
AD + MCI	Controls	GCST001482	Bone Density	Mann Whitney U Test	34261	0.12301
AD + MCI	Controls	GCST006154	Frontotemporal Dementia	Mann Whitney U Test	41114.5	0.123052
AD + MCI	Controls	GCST003945	Hepcidin:transferrin Saturation Ratio	Mann Whitney U Test	160412	0.12327
AD + MCI	Controls	GCST010762	Cognitive Impairment	Mann Whitney U Test	11933.5	0.123351
AD + MCI	Controls	GCST010762	Hypotension	Mann Whitney U Test	11933.5	0.123351
AD + MCI	Controls	GCST90032157	Response To Antiviral Drug	Mann Whitney U Test	33691	0.123373
AD + MCI	Controls	GCST90032157	Cirrhosis Of Liver	Mann Whitney U Test	33691	0.123373
AD + MCI	Controls	GCST004365	Interleukin 18 Receptor Accessory Protein Measurement	rank sums	-1.53964	0.123647
AD + MCI	Controls	GCST90026613	Functional Brain Measurement	rank sums	-1.53893	0.123821
AD + MCI	Controls	GCST90026627	Functional Brain Measurement	rank sums	-1.53893	0.123821
AD + MCI	Controls	GCST90026614	Functional Brain Measurement	rank sums	1.53893	0.123821
AD + MCI	Controls	GCST003522	Dermatomyositis	Mann Whitney U Test	34942.5	0.123923
AD + MCI	Controls	GCST90018816	Brain Aneurysm	Mann Whitney U Test	38472	0.123994
AD + MCI	Controls	GCST90018619	Endometriosis	Mann Whitney U Test	17748	0.124067
AD + MCI	Controls	GCST90090292	Blood Protein Measurement	Mann Whitney U Test	30253	0.124452
AD + MCI	Controls	GCST000814	Erythrocyte Count	Mann Whitney U Test	6628.5	0.124511
AD + MCI	Controls	GCST90002305	Hematocrit	Welch's Two-Sample T-Test	-1.54392	0.124692
AD + MCI	Controls	GCST90089701	Blood Protein Measurement	rank sums	-1.53518	0.124739
AD + MCI	Controls	GCST000692	Vitiligo	Mann Whitney U Test	28949.5	0.124842
AD + MCI	Controls	GCST90090574	Blood Protein Measurement	rank sums	1.53429	0.124959
AD + MCI	Controls	GCST90088089	Blood Protein Measurement	Mann Whitney U Test	17257.5	0.125232
AD + MCI	Controls	GCST90087590	Blood Protein Measurement	Mann Whitney U Test	27693.5	0.125594
AD + MCI	Controls	GCST001728	Ulcerative Colitis	Welch's Two-Sample T-Test	1.54039	0.125637
AD + MCI	Controls	GCST008676	Low Density Lipoprotein Cholesterol Measurement	Mann Whitney U Test	160370	0.125799
AD + MCI	Controls	GCST007461	Alcohol Consumption Measurement	Mann Whitney U Test	34286	0.125806
AD + MCI	Controls	GCST011303	Septic Shock	rank sums	-1.53051	0.12589
AD + MCI	Controls	GCST012147	Hemoglobin Change Measurement	Mann Whitney U Test	34287	0.125915
AD + MCI	Controls	GCST007492	Bmi-Adjusted Waist-Hip Ratio	Welch's Two-Sample T-Test	1.53844	0.126004
AD + MCI	Controls	GCST003141	Proteinuria	Mann Whitney U Test	34186	0.126006
AD + MCI	Controls	GCST003141	Chronic Kidney Disease	Mann Whitney U Test	34186	0.126006
AD + MCI	Controls	GCST006496	Response To Transplant	Mann Whitney U Test	41062	0.126009
AD + MCI	Controls	GCST006496	Gfr Change Measurement	Mann Whitney U Test	41062	0.126009
AD + MCI	Controls	GCST90089272	Blood Protein Measurement	rank sums	-1.52894	0.126279
AD + MCI	Controls	GCST90089805	Blood Protein Measurement	rank sums	1.52856	0.126374
AD + MCI	Controls	GCST000713	Conduct Disorder	Mann Whitney U Test	44068	0.126452
AD + MCI	Controls	GCST000370	Arterial Stiffness Measurement	Mann Whitney U Test	10184	0.12647
AD + MCI	Controls	GCST002603	Creatine Kinase Measurement	Mann Whitney U Test	17006.5	0.126618
AD + MCI	Controls	GCST002603	Response To Statin	Mann Whitney U Test	17006.5	0.126618
AD + MCI	Controls	GCST90018995	Aspirin Use Measurement	Mann Whitney U Test	34293.5	0.126642
AD + MCI	Controls	GCST90060799	Phosphatidylcholine Measurement	Mann Whitney U Test	40966.5	0.126763
AD + MCI	Controls	GCST011356	Educational Attainment	Welch's Two-Sample T-Test	-1.53522	0.126901
AD + MCI	Controls	GCST006078	Amino Acid Measurement	Mann Whitney U Test	41047	0.127311
AD + MCI	Controls	GCST90090342	Blood Protein Measurement	Mann Whitney U Test	24939	0.127351
AD + MCI	Controls	GCST90018732	Diastolic Blood Pressure	Welch's Two-Sample T-Test	1.53105	0.12788
AD + MCI	Controls	GCST001762	Ccl11 Measurement	Mann Whitney U Test	34276	0.128024
AD + MCI	Controls	GCST001178	Eicosapentaenoic Acid Measurement	Mann Whitney U Test	41067	0.128061
AD + MCI	Controls	GCST002208	Aspartate Aminotransferase Measurement	Mann Whitney U Test	34412	0.128329
AD + MCI	Controls	GCST007443	Nasal Cavity Polyp	Mann Whitney U Test	34311	0.128611
AD + MCI	Controls	GCST002013	Age At Menarche	Mann Whitney U Test	41064.5	0.128641
AD + MCI	Controls	GCST001807	Tetralogy Of Fallot	Mann Whitney U Test	39234.5	0.128899
AD + MCI	Controls	GCST001341	Multiple Sclerosis	Mann Whitney U Test	41062	0.128951
AD + MCI	Controls	GCST90018644	Ischemic Stroke	Mann Whitney U Test	38868.5	0.129046
AD + MCI	Controls	GCST010652	Ischemic Stroke	Mann Whitney U Test	32944	0.129257
AD + MCI	Controls	GCST90088718	Blood Protein Measurement	Mann Whitney U Test	2509	0.129271
AD + MCI	Controls	GCST90088544	Persulfide Dioxygenase Ethe1, Mitochondrial Measurement	Welch's Two-Sample T-Test	1.52524	0.129314
AD + MCI	Controls	GCST008755	Response To Phenylephrine	Mann Whitney U Test	34424	0.129413
AD + MCI	Controls	GCST90086805	Blood Protein Measurement	Mann Whitney U Test	25471	0.129705
AD + MCI	Controls	GCST008363	Birth Weight	Welch's Two-Sample T-Test	1.52285	0.129721
AD + MCI	Controls	GCST008363	Parental Genotype Effect Measurement	Welch's Two-Sample T-Test	1.52285	0.129721
AD + MCI	Controls	GCST004219	Skin Pigmentation	Mann Whitney U Test	141244	0.129731
AD + MCI	Controls	GCST008762	Sugar Consumption Measurement	Mann Whitney U Test	41051	0.129756
AD + MCI	Controls	GCST90088814	Blood Protein Measurement	Mann Whitney U Test	2002	0.129919
AD + MCI	Controls	GCST90087371	Blood Protein Measurement	Mann Whitney U Test	2002	0.129919
AD + MCI	Controls	GCST009412	Cup-To-Disc Ratio Measurement	Welch's Two-Sample T-Test	-1.52298	0.13001
AD + MCI	Controls	GCST90060635	Cholesteryl Ester 18:2 Measurement	Mann Whitney U Test	34501.5	0.130133
AD + MCI	Controls	GCST90090621	Blood Protein Measurement	rank sums	1.5134	0.130179
AD + MCI	Controls	GCST001779	Hemoglobin Measurement	Mann Whitney U Test	579.5	0.13042
AD + MCI	Controls	GCST008888	Systemising Measurement	Mann Whitney U Test	34569	0.130458
AD + MCI	Controls	GCST90094626	Uveal Melanoma	Mann Whitney U Test	34276	0.130473
AD + MCI	Controls	GCST90000292	Left Ventricular Structural Measurement	Welch's Two-Sample T-Test	1.52035	0.13054
AD + MCI	Controls	GCST008836	Lung Adenocarcinoma	Mann Whitney U Test	141288	0.130657
AD + MCI	Controls	GCST011493	Systemic Lupus Erythematosus	Mann Whitney U Test	34329.5	0.130663
AD + MCI	Controls	GCST001601	Gambling Behaviour	Mann Whitney U Test	40990.5	0.130825
AD + MCI	Controls	GCST90086613	Blood Protein Measurement	Mann Whitney U Test	11001.5	0.130969
AD + MCI	Controls	GCST90088165	Blood Protein Measurement	Mann Whitney U Test	24953.5	0.131167
AD + MCI	Controls	GCST90001856	Blood Protein Measurement	Mann Whitney U Test	25500.5	0.131308
AD + MCI	Controls	GCST007679	Reflective Stress Response	Mann Whitney U Test	31694.5	0.13131
AD + MCI	Controls	GCST005413	Type 2 Diabetes Mellitus	Welch's Two-Sample T-Test	-1.51651	0.131408
AD + MCI	Controls	GCST008998	Waist-Hip Ratio	Welch's Two-Sample T-Test	-1.51635	0.131591
AD + MCI	Controls	GCST002109	Mean Corpuscular Volume	Mann Whitney U Test	22829	0.131742
AD + MCI	Controls	GCST003433	Lycopene Measurement	Mann Whitney U Test	40960	0.131882
AD + MCI	Controls	GCST90088431	Blood Protein Measurement	Mann Whitney U Test	13972.5	0.131884
AD + MCI	Controls	GCST90002031	Blood Protein Measurement	Mann Whitney U Test	19740	0.13194
AD + MCI	Controls	GCST003841	Thiopurine Methyltransferase Activity Measurement	Mann Whitney U Test	845.5	0.132158
AD + MCI	Controls	GCST002977	Srage Measurement	Mann Whitney U Test	197.5	0.132337
AD + MCI	Controls	GCST90018947	Body Mass Index	Welch's Two-Sample T-Test	-1.51172	0.132517
AD + MCI	Controls	GCST010720	Parental Genotype Effect Measurement	Mann Whitney U Test	10310	0.13263
AD + MCI	Controls	GCST010720	Gestational Blood Glucose Measurement	Mann Whitney U Test	10310	0.13263
AD + MCI	Controls	GCST010720	Glycosuria	Mann Whitney U Test	10310	0.13263
AD + MCI	Controls	GCST006569	Mathematical Ability	Welch's Two-Sample T-Test	-1.51055	0.132925
AD + MCI	Controls	GCST001849	Serum Igg Glycosylation Measurement	Mann Whitney U Test	316920	0.133001
AD + MCI	Controls	GCST008076	Triglyceride Measurement	Mann Whitney U Test	933021	0.133011
AD + MCI	Controls	GCST005057	Small Vessel Stroke	Mann Whitney U Test	41025.5	0.133112
AD + MCI	Controls	GCST001885	Body Height	Mann Whitney U Test	34351	0.133168
AD + MCI	Controls	GCST007494	Bmi-Adjusted Waist-Hip Ratio	Mann Whitney U Test	41023	0.133433
AD + MCI	Controls	GCST90016592	Chronic Obstructive Pulmonary Disease	Mann Whitney U Test	6075	0.133494
AD + MCI	Controls	GCST90016592	Smoking Status Measurement	Mann Whitney U Test	6075	0.133494
AD + MCI	Controls	GCST009437	Birth Weight	Welch's Two-Sample T-Test	1.50782	0.133562
AD + MCI	Controls	GCST005588	Idiopathic Dilated Cardiomyopathy	Mann Whitney U Test	41021	0.133667
AD + MCI	Controls	GCST90002392	Mean Corpuscular Volume	Welch's Two-Sample T-Test	-1.50707	0.133882
AD + MCI	Controls	GCST90086653	Blood Protein Measurement	rank sums	1.49876	0.133937
AD + MCI	Controls	GCST008758	Viral Load	Mann Whitney U Test	34358	0.134014
AD + MCI	Controls	GCST007281	High Density Lipoprotein Cholesterol Measurement	Mann Whitney U Test	17813	0.134142
AD + MCI	Controls	GCST007281	Physical Activity	Mann Whitney U Test	17813	0.134142
AD + MCI	Controls	GCST008549	Health Study Participation	Welch's Two-Sample T-Test	-1.50638	0.134152
AD + MCI	Controls	GCST90088130	Ccl23 Measurement	Mann Whitney U Test	28421.5	0.134223
AD + MCI	Controls	GCST002880	Recalcitrant Atopic Dermatitis	Mann Whitney U Test	34408.5	0.134591
AD + MCI	Controls	GCST90088615	Blood Protein Measurement	Mann Whitney U Test	2989	0.134883
AD + MCI	Controls	GCST001147	Prostate Carcinoma	Mann Whitney U Test	34366	0.134953
AD + MCI	Controls	GCST002562	Vogt-Koyanagi-Harada Disease	Mann Whitney U Test	32424	0.134975
AD + MCI	Controls	GCST007319	Alzheimer Disease	Welch's Two-Sample T-Test	1.50262	0.135023
AD + MCI	Controls	GCST90018729	Body Weight	Welch's Two-Sample T-Test	-1.50183	0.135286
AD + MCI	Controls	GCST001002	Rhabdomyolysis	rank sums	-1.49314	0.135402
AD + MCI	Controls	GCST001002	Response To Statin	rank sums	-1.49314	0.135402
AD + MCI	Controls	GCST001275	Serum Alanine Aminotransferase Measurement	Mann Whitney U Test	41004	0.135405
AD + MCI	Controls	GCST005840	Large Artery Stroke	Mann Whitney U Test	21405.5	0.13541
AD + MCI	Controls	GCST004363	Androstenedione Measurement	Mann Whitney U Test	40883	0.135513
AD + MCI	Controls	GCST90087135	Tuberculin Skin Test Reactivity Measurement	Mann Whitney U Test	5218.5	0.135561
AD + MCI	Controls	GCST002041	Serum Copper Measurement	Mann Whitney U Test	32272	0.135738
AD + MCI	Controls	GCST003647	Body Mass Index	Mann Whitney U Test	30285.5	0.135783
AD + MCI	Controls	GCST90052891	Thrombin Generation Potential Measurement	rank sums	1.49139	0.13586
AD + MCI	Controls	GCST90086243	Blood Protein Measurement	Mann Whitney U Test	20326	0.136249
AD + MCI	Controls	GCST004365	Complement Factor I Measurement	rank sums	1.48862	0.136588
AD + MCI	Controls	GCST011491	Systemic Lupus Erythematosus	Mann Whitney U Test	29142	0.1366
AD + MCI	Controls	GCST004072	Stevens-Johnson Syndrome	Mann Whitney U Test	8017	0.136652
AD + MCI	Controls	GCST004072	Toxic Epidermal Necrolysis	Mann Whitney U Test	8017	0.136652
AD + MCI	Controls	GCST004072	Response To Cold Medicine	Mann Whitney U Test	8017	0.136652
AD + MCI	Controls	GCST90087646	Interleukin-12 Subunit B Measurement	Mann Whitney U Test	20360	0.136676
AD + MCI	Controls	GCST012355	Unipolar Depression	Welch's Two-Sample T-Test	-1.49579	0.136705
AD + MCI	Controls	GCST90044752	Body Fat Distribution	Mann Whitney U Test	2254	0.136891
AD + MCI	Controls	GCST000505	Iron Biomarker Measurement	Mann Whitney U Test	2016	0.136935
AD + MCI	Controls	GCST001063	Chronic Myelogenous Leukemia	rank sums	-1.487	0.137016
AD + MCI	Controls	GCST004728	Facial Emotion Recognition Measurement	Mann Whitney U Test	40834.5	0.137032
AD + MCI	Controls	GCST90012047	Myoglobin Measurement	rank sums	1.48652	0.137141
AD + MCI	Controls	GCST90002036	Blood Protein Measurement	Mann Whitney U Test	40719	0.137508
AD + MCI	Controls	GCST003826	Fev/Fec Ratio	Mann Whitney U Test	34822	0.137566
AD + MCI	Controls	GCST007990	Coronary Artery Disease	Mann Whitney U Test	34388.5	0.137617
AD + MCI	Controls	GCST90006994	Gut Microbiome Measurement	Mann Whitney U Test	241527	0.137727
AD + MCI	Controls	GCST001021	Transferrin Saturation Measurement	rank sums	1.48372	0.137882
AD + MCI	Controls	GCST90086262	Blood Protein Measurement	Mann Whitney U Test	20660	0.137913
AD + MCI	Controls	GCST90087064	Blood Protein Measurement	Mann Whitney U Test	17500	0.137913
AD + MCI	Controls	GCST90090245	Blood Protein Measurement	Mann Whitney U Test	20660	0.137913
AD + MCI	Controls	GCST000130	Urate Measurement	rank sums	-1.48282	0.138123
AD + MCI	Controls	GCST004432	Platelet-Derived Growth Factor Bb Measurement	Mann Whitney U Test	34393	0.138155
AD + MCI	Controls	GCST003339	Epstein Barr Virus Nuclear Antigen 1 Igg Measurement	rank sums	1.48141	0.138497
AD + MCI	Controls	GCST002132	Non-Substance Related Disinhibited Behaviour	Mann Whitney U Test	29251	0.139225
AD + MCI	Controls	GCST009061	Leukocyte Count	Mann Whitney U Test	38789.5	0.139433
AD + MCI	Controls	GCST004549	Endometriosis	Mann Whitney U Test	201191	0.139435
AD + MCI	Controls	GCST008810	Smoking Initiation	Welch's Two-Sample T-Test	1.48583	0.139517
AD + MCI	Controls	GCST90001840	Blood Protein Measurement	Mann Whitney U Test	27395	0.139536
AD + MCI	Controls	GCST007332	Cognitive Impairment	Mann Whitney U Test	39318.5	0.139941
AD + MCI	Controls	GCST007332	Alzheimer Disease	Mann Whitney U Test	39318.5	0.139941
AD + MCI	Controls	GCST90018763	Vasodilators Used In Cardiac Diseases Use Measurement	Welch's Two-Sample T-Test	1.4832	0.140047
AD + MCI	Controls	GCST000302	Iron Biomarker Measurement	rank sums	1.47478	0.140272
AD + MCI	Controls	GCST90002374	Myeloid White Cell Count	Welch's Two-Sample T-Test	1.48265	0.140392
AD + MCI	Controls	GCST011161	Macrovascular Complications Of Diabetes	Mann Whitney U Test	40959	0.140592
AD + MCI	Controls	GCST90014288	Aging	Mann Whitney U Test	33536	0.140882
AD + MCI	Controls	GCST007111	Vitiligo	Mann Whitney U Test	16149	0.141003
AD + MCI	Controls	GCST007112	Vitiligo	Mann Whitney U Test	16149	0.141003
AD + MCI	Controls	GCST010376	Intraocular Pressure Measurement	Welch's Two-Sample T-Test	-1.47847	0.141398
AD + MCI	Controls	GCST002482	Carotid Plaque Build	Mann Whitney U Test	38916.5	0.141546
AD + MCI	Controls	GCST002482	Smoking Behaviour Measurement	Mann Whitney U Test	38916.5	0.141546
AD + MCI	Controls	GCST002027	Mean Corpuscular Hemoglobin	Mann Whitney U Test	16.5	0.141579
AD + MCI	Controls	GCST002027	Mean Corpuscular Volume	Mann Whitney U Test	16.5	0.141579
AD + MCI	Controls	GCST012460	Atrial Fibrillation	Welch's Two-Sample T-Test	1.47697	0.141828
AD + MCI	Controls	GCST011008	Autoimmune Disease	Mann Whitney U Test	34425	0.141971
AD + MCI	Controls	GCST003645	Facial Height Measurement	Mann Whitney U Test	3119	0.142024
AD + MCI	Controls	GCST90090443	Blood Protein Measurement	Mann Whitney U Test	11599	0.142033
AD + MCI	Controls	GCST002590	Vascular Brain Injury Measurement	Mann Whitney U Test	114916	0.14229
AD + MCI	Controls	GCST002590	Vascular Brain Injury	Mann Whitney U Test	114916	0.14229
AD + MCI	Controls	GCST002126	Periodontitis	Mann Whitney U Test	159724	0.142375
AD + MCI	Controls	GCST000583	Serum Gamma-Glutamyl Transferase Measurement	Mann Whitney U Test	12322	0.142382
AD + MCI	Controls	GCST002470	Pulse Pressure Measurement	Mann Whitney U Test	8764	0.142413
AD + MCI	Controls	GCST009308	Cognitive Function Measurement	Mann Whitney U Test	31226.5	0.142418
AD + MCI	Controls	GCST002831	Blood Lead Measurement	Welch's Two-Sample T-Test	1.47477	0.14252
AD + MCI	Controls	GCST90086250	Blood Protein Measurement	Mann Whitney U Test	23217.5	0.142764
AD + MCI	Controls	GCST90013683	Graves Disease	Mann Whitney U Test	34433	0.142999
AD + MCI	Controls	GCST90012082	Protein Measurement	Mann Whitney U Test	27993	0.143002
AD + MCI	Controls	GCST90018870	Intracerebral Hemorrhage	Mann Whitney U Test	36030.5	0.143118
AD + MCI	Controls	GCST009731	Beta-Nerve Growth Factor Measurement	Mann Whitney U Test	34988	0.143319
AD + MCI	Controls	GCST90087132	Blood Protein Measurement	rank sums	1.46323	0.143404
AD + MCI	Controls	GCST007560	Sleep Duration	Mann Whitney U Test	40938.5	0.143448
AD + MCI	Controls	GCST000037	Breast Carcinoma	rank sums	1.46296	0.143478
AD + MCI	Controls	GCST90088905	Blood Protein Measurement	Mann Whitney U Test	8485.5	0.143548
AD + MCI	Controls	GCST90090591	Blood Protein Measurement	Mann Whitney U Test	8485.5	0.143548
AD + MCI	Controls	GCST90026512	Basophil Count	Mann Whitney U Test	40877	0.143653
AD + MCI	Controls	GCST012015	Chronic Rhinosinusitis	Mann Whitney U Test	34441.5	0.143811
AD + MCI	Controls	GCST002174	High Density Lipoprotein Cholesterol Measurement	rank sums	-1.46143	0.143899
AD + MCI	Controls	GCST000331	High Density Lipoprotein Cholesterol Measurement	rank sums	-1.46143	0.143899
AD + MCI	Controls	GCST90090109	Blood Protein Measurement	Mann Whitney U Test	9637	0.144201
AD + MCI	Controls	GCST90000014	Parkinson Disease	Mann Whitney U Test	40928	0.14423
AD + MCI	Controls	GCST006804	Red Blood Cell Distribution Width	Welch's Two-Sample T-Test	1.46703	0.144428
AD + MCI	Controls	GCST90089413	Blood Protein Measurement	Mann Whitney U Test	29419.5	0.144441
AD + MCI	Controls	GCST012431	Parkinson Disease	Mann Whitney U Test	40925	0.144467
AD + MCI	Controls	GCST002276	Bone Density	rank sums	1.45895	0.144579
AD + MCI	Controls	GCST001984	Graves Disease	Mann Whitney U Test	20064	0.144712
AD + MCI	Controls	GCST002158	B-Cell Acute Lymphoblastic Leukemia	Mann Whitney U Test	27689	0.144856
AD + MCI	Controls	GCST012307	Bipolar Disorder	Mann Whitney U Test	34448.5	0.144918
AD + MCI	Controls	GCST012307	Sex Interaction Measurement	Mann Whitney U Test	34448.5	0.144918
AD + MCI	Controls	GCST90002402	Platelet Count	Welch's Two-Sample T-Test	1.465	0.145028
AD + MCI	Controls	GCST002655	Iga Glomerulonephritis	Mann Whitney U Test	322374	0.145065
AD + MCI	Controls	GCST90060955	Triglyceride Measurement	Mann Whitney U Test	1595	0.145245
AD + MCI	Controls	GCST90044700	Rotator Cuff Tear	Mann Whitney U Test	40569	0.145432
AD + MCI	Controls	GCST001557	Venous Thromboembolism	Mann Whitney U Test	8397.5	0.145497
AD + MCI	Controls	GCST90088049	Blood Protein Measurement	Mann Whitney U Test	1320	0.145712
AD + MCI	Controls	GCST002886	Gleason Score Measurement	Mann Whitney U Test	34727	0.145837
AD + MCI	Controls	GCST002886	Prostate Carcinoma	Mann Whitney U Test	34727	0.145837
AD + MCI	Controls	GCST002886	Cancer Aggressiveness Measurement	Mann Whitney U Test	34727	0.145837
AD + MCI	Controls	GCST90018757	Uric Acid Measurement	Welch's Two-Sample T-Test	-1.46051	0.14611
AD + MCI	Controls	GCST008460	Hyperuricemia	Welch's Two-Sample T-Test	1.46071	0.146201
AD + MCI	Controls	GCST008460	Gout	Welch's Two-Sample T-Test	1.46071	0.146201
AD + MCI	Controls	GCST011496	Abdominal Aortic Aneurysm	Welch's Two-Sample T-Test	1.45933	0.14649
AD + MCI	Controls	GCST010058	Systolic Blood Pressure Change Measurement	Mann Whitney U Test	5544	0.146601
AD + MCI	Controls	GCST006151	Memory Impairment	Mann Whitney U Test	32765.5	0.146706
AD + MCI	Controls	GCST90089266	Blood Protein Measurement	Mann Whitney U Test	28240.5	0.146816
AD + MCI	Controls	GCST004005	Hemoglobin Measurement	Mann Whitney U Test	27055	0.146824
AD + MCI	Controls	GCST90002366	Red Blood Cell Density Measurement	rank sums	-1.45029	0.146977
AD + MCI	Controls	GCST003448	Erythrocyte Cadmium Measurement	Mann Whitney U Test	30312.5	0.147081
AD + MCI	Controls	GCST90018920	Sjogren Syndrome	Mann Whitney U Test	24250	0.147465
AD + MCI	Controls	GCST006491	Fibroblast Growth Factor 23 Measurement	Welch's Two-Sample T-Test	-1.45437	0.14795
AD + MCI	Controls	GCST000938	Scoliosis	Mann Whitney U Test	11525.5	0.148263
AD + MCI	Controls	GCST002331	Basal Cell Carcinoma	Mann Whitney U Test	34475.5	0.148286
AD + MCI	Controls	GCST011999	Hepatitis C Virus Infection	Mann Whitney U Test	159832	0.148315
AD + MCI	Controls	GCST011999	Remission	Mann Whitney U Test	159832	0.148315
AD + MCI	Controls	GCST000386	Bilirubin Measurement	Mann Whitney U Test	40896.5	0.148617
AD + MCI	Controls	GCST001554	Sex Hormone-Binding Globulin Measurement	Mann Whitney U Test	33903	0.148666
AD + MCI	Controls	GCST90090339	Blood Protein Measurement	rank sums	1.44347	0.148887
AD + MCI	Controls	GCST004134	Multiple Keratinocyte Carcinoma Susceptibility Measurement	Mann Whitney U Test	40892.5	0.14908
AD + MCI	Controls	GCST004134	Basal Cell Carcinoma	Mann Whitney U Test	40892.5	0.14908
AD + MCI	Controls	GCST004134	Squamous Cell Carcinoma	Mann Whitney U Test	40892.5	0.14908
AD + MCI	Controls	GCST90086608	Blood Protein Measurement	Mann Whitney U Test	9236.5	0.149254
AD + MCI	Controls	GCST90089533	Blood Protein Measurement	rank sums	-1.44197	0.14931
AD + MCI	Controls	GCST90090908	Blood Protein Measurement	rank sums	-1.44197	0.14931
AD + MCI	Controls	GCST90087575	Blood Protein Measurement	rank sums	-1.44197	0.14931
AD + MCI	Controls	GCST001628	Progranulin Measurement	Mann Whitney U Test	115680	0.14931
AD + MCI	Controls	GCST90085700	Human Papilloma Virus Infection	Mann Whitney U Test	34483.5	0.14931
AD + MCI	Controls	GCST90085700	Oropharynx Cancer	Mann Whitney U Test	34483.5	0.14931
AD + MCI	Controls	GCST90087689	Blood Protein Measurement	Mann Whitney U Test	10617.5	0.149444
AD + MCI	Controls	GCST004962	Diarrhea	Mann Whitney U Test	37408	0.149685
AD + MCI	Controls	GCST004962	Response To Darapladib	Mann Whitney U Test	37408	0.149685
AD + MCI	Controls	GCST008023	Sensory Perception Of Taste	Mann Whitney U Test	28922.5	0.149696
AD + MCI	Controls	GCST009078	Choroidal Melanoma	Mann Whitney U Test	34608	0.149857
AD + MCI	Controls	GCST001876	Height Growth Measurement	Mann Whitney U Test	871474	0.15
AD + MCI	Controls	GCST001876	Puberty	Mann Whitney U Test	871474	0.15
AD + MCI	Controls	GCST90012034	Resistin Measurement	Mann Whitney U Test	34489.5	0.150075
AD + MCI	Controls	GCST009310	Cognitive Function Measurement	Mann Whitney U Test	40886	0.150108
AD + MCI	Controls	GCST90001867	Blood Protein Measurement	Mann Whitney U Test	17175	0.150278
AD + MCI	Controls	GCST012136	Hypertension	rank sums	1.43634	0.150905
AD + MCI	Controls	GCST90061019	Nicotine Metabolite Ratio	rank sums	-1.43581	0.151058
AD + MCI	Controls	GCST90061018	Nicotine Metabolite Ratio	rank sums	-1.43581	0.151058
AD + MCI	Controls	GCST003922	Parkinson Disease	Mann Whitney U Test	27804.5	0.151067
AD + MCI	Controls	GCST002355	Uric Acid Measurement	Mann Whitney U Test	17323.5	0.151131
AD + MCI	Controls	GCST002909	Gout	Mann Whitney U Test	17323.5	0.151131
AD + MCI	Controls	GCST006148	Frontotemporal Dementia	Mann Whitney U Test	40877	0.151289
AD + MCI	Controls	GCST001620	Resistin Measurement	Mann Whitney U Test	40552.5	0.151502
AD + MCI	Controls	GCST011039	Parkinson Disease	Mann Whitney U Test	40169.5	0.151516
AD + MCI	Controls	GCST011039	Disease Progression Measurement	Mann Whitney U Test	40169.5	0.151516
AD + MCI	Controls	GCST006096	Solar Lentigines Measurement	Mann Whitney U Test	40420.5	0.151646
AD + MCI	Controls	GCST90087924	Blood Protein Measurement	Mann Whitney U Test	28543.5	0.151697
AD + MCI	Controls	GCST008663	Forced Expiratory Volume	rank sums	-1.43338	0.15175
AD + MCI	Controls	GCST90011812	Lung Carcinoma	Mann Whitney U Test	40869	0.152027
AD + MCI	Controls	GCST002778	Parkinson Disease	rank sums	1.43229	0.152061
AD + MCI	Controls	GCST002778	Lewy Body Measurement	rank sums	1.43229	0.152061
AD + MCI	Controls	GCST90002022	Blood Protein Measurement	rank sums	1.43207	0.152125
AD + MCI	Controls	GCST004234	High Density Lipoprotein Cholesterol Measurement	Mann Whitney U Test	141762	0.15225
AD + MCI	Controls	GCST011054	Brugada Syndrome	rank sums	1.43153	0.152277
AD + MCI	Controls	GCST001642	Vaspin Measurement	rank sums	-1.43144	0.152303
AD + MCI	Controls	GCST90086597	Blood Protein Measurement	Mann Whitney U Test	9450	0.152412
AD + MCI	Controls	GCST008881	Estradiol Measurement	Mann Whitney U Test	323027	0.152557
AD + MCI	Controls	GCST007621	Behavioural Disinhibition Measurement	Mann Whitney U Test	35433.5	0.152639
AD + MCI	Controls	GCST90089552	Blood Protein Measurement	Mann Whitney U Test	12520	0.152729
AD + MCI	Controls	GCST90093112	Covid-19	Mann Whitney U Test	39803.5	0.152809
AD + MCI	Controls	GCST90087602	Blood Protein Measurement	Mann Whitney U Test	26436	0.152815
AD + MCI	Controls	GCST90089492	Blood Protein Measurement	Mann Whitney U Test	26731.5	0.152867
AD + MCI	Controls	GCST90088709	Complement C3 Measurement	Mann Whitney U Test	13825	0.153295
AD + MCI	Controls	GCST90001654	Lymphocyte Count	rank sums	1.42734	0.153482
AD + MCI	Controls	GCST003092	Myositis	Mann Whitney U Test	35368	0.153513
AD + MCI	Controls	GCST004408	Hiv-Associated Neurocognitive Disorder	Mann Whitney U Test	6949	0.153545
AD + MCI	Controls	GCST004408	Mild Neurocognitive Disorder	Mann Whitney U Test	6949	0.153545
AD + MCI	Controls	GCST001979	Myeloperoxidase Measurement	Mann Whitney U Test	39932.5	0.153546
AD + MCI	Controls	GCST90088839	Blood Protein Measurement	Mann Whitney U Test	25289	0.153554
AD + MCI	Controls	GCST90090144	Blood Protein Measurement	Mann Whitney U Test	1005.5	0.153591
AD + MCI	Controls	GCST007467	Reading And Spelling Ability	Mann Whitney U Test	34518.5	0.153806
AD + MCI	Controls	GCST000238	Idiopathic Pulmonary Fibrosis	Mann Whitney U Test	22785	0.153951
AD + MCI	Controls	GCST90001983	Blood Protein Measurement	Mann Whitney U Test	31016.5	0.153981
AD + MCI	Controls	GCST009798	Asthma	Welch's Two-Sample T-Test	-1.43252	0.154019
AD + MCI	Controls	GCST004521	Autism Spectrum Disorder	Mann Whitney U Test	40855	0.154131
[truncated: 9,825 more rows]
